# Supplementary material for: Transcriptomic and Metabolomic Profiling Reveals the Variations in Carbohydrate Metabolism between Two Blueberry Cultivars
Source: Int J Mol Sci. 2023 Dec 25;25(1):293. doi: 10.3390/ijms25010293 (PMC10778917; doi:10.3390/ijms25010293)
Supplement: Supplementary file 1 [file ijms-25-00293-s001.zip]

Archive with 6 entries (6 files):
- supplementary figures and supplementary table captions.pdf
- Supplementary Table S1.xlsx
- Supplementary Table S2.xlsx
- Supplementary Table S3.xlsx
- Supplementary Table S4.xlsx
- Supplementary Table S5.xlsx
