# Supplementary material for: Transcriptomic and Metabolomic Profiling Reveals the Variations in Carbohydrate Metabolism between Two Blueberry Cultivars
Source: Int J Mol Sci. 2023 Dec 25;25(1):293. doi: 10.3390/ijms25010293 (PMC10778917; doi:10.3390/ijms25010293)
Supplement: Supplementary file 1 [file ijms-25-00293-s001.zip › Supplementary Table S1.xlsx]

## Sheet: Sheet1
sample	library	raw_reads	raw_bases	clean_reads	clean_bases	error_rate	Q20	Q30	GC_pct	total_reads	total_map	unique_map	multi_map	read1_map	read2_map	positive_map	negative_map	splice_map	unsplice_map	proper_map
Misty_1	FRAS220156634-1b	46634926	7G	45909210	6.89G	0.03	97.52	93.13	46.27	45909210	38251820(83.32%)	37061625(80.73%)	1190195(2.59%)	18599821(40.51%)	18461804(40.21%)	18526481(40.35%)	18535144(40.37%)	15798802(34.41%)	21262823(46.31%)	33048746(71.99%)
Misty_2	FRAS220156635-1r	47299994	7.09G	46131028	6.92G	0.03	97.25	92.47	46.77	46131028	38576240(83.62%)	37245756(80.74%)	1330484(2.88%)	18659534(40.45%)	18586222(40.29%)	18645225(40.42%)	18600531(40.32%)	16224793(35.17%)	21020963(45.57%)	32826906(71.16%)
Misty_3	FRAS220156636-1r	46559660	6.98G	45649104	6.85G	0.03	97.7	93.63	46.48	45649104	38042982(83.34%)	36865371(80.76%)	1177611(2.58%)	18460036(40.44%)	18405335(40.32%)	18408681(40.33%)	18456690(40.43%)	15360893(33.65%)	21504478(47.11%)	32898816(72.07%)
Anna_1	FRAS220156637-1r	45386452	6.81G	44643490	6.7G	0.03	97.55	93.21	46.71	44643490	37358983(83.68%)	36146762(80.97%)	1212221(2.72%)	18115077(40.58%)	18031685(40.39%)	18100678(40.54%)	18046084(40.42%)	15383335(34.46%)	20763427(46.51%)	32181090(72.08%)
Anna_2	FRAS220156638-1r	45361424	6.8G	42937356	6.44G	0.03	97.56	93.22	46.77	42937356	35119997(81.79%)	33928102(79.02%)	1191895(2.78%)	16984414(39.56%)	16943688(39.46%)	16978601(39.54%)	16949501(39.47%)	14160299(32.98%)	19767803(46.04%)	29954158(69.76%)
Anna_3	FRAS220156639-1r	47165268	7.07G	44848310	6.73G	0.03	97.54	93.11	46.7	44848310	37088579(82.7%)	35853443(79.94%)	1235136(2.75%)	17940988(40.0%)	17912455(39.94%)	17949449(40.02%)	17903994(39.92%)	15213357(33.92%)	20640086(46.02%)	31712776(70.71%)
