# Supplementary material for: Transcriptomic and Metabolomic Profiling Reveals the Variations in Carbohydrate Metabolism between Two Blueberry Cultivars
Source: Int J Mol Sci. 2023 Dec 25;25(1):293. doi: 10.3390/ijms25010293 (PMC10778917; doi:10.3390/ijms25010293)
Supplement: Supplementary file 1 [file ijms-25-00293-s001.zip › Supplementary Table S2.xlsx]

## Sheet: Sheet1
gene_id	Anna_1	Anna_2	Anna_3	Misty_1	Misty_2	Misty_3	Anna	Misty	log2FoldChange	pvalue	padj	gene_name	gene_chr	gene_start	gene_end	gene_strand	gene_length	gene_biotype	gene_description	tf_family
gene-Vadar_022042	426.917	290.255	121.712	1.82554	0	1.78899	279.628	1.20484	7.80906	9.05262e-19	6.59443e-17	Vadar_022042	CM037159.1	18729848	18731715	-	1182	protein_coding	hypothetical protein && sp|Q8VZQ2|MYB61_ARATH Transcription factor MYB61 OS=Arabidopsis thaliana OX=3702 GN=MYB61 PE=2 SV=1 && PF00249:Myb-like DNA-binding domain	Myb_DNA-binding
gene-Vadar_028064	29.0625	9.9327	6.13674	0	0	0	15.044	0	6.43815	6.91033e-05	0.000445123	Vadar_028064	CM037162.1	2958448	2962257	+	1380	protein_coding	hypothetical protein && sp|Q9S7G7|MB3R1_ARATH Transcription factor MYB3R-1 OS=Arabidopsis thaliana OX=3702 GN=MYB3R1 PE=2 SV=1 && PF13921:Myb-like DNA-binding domain|PF00249:Myb-like DNA-binding domain	Myb_DNA-binding
gene-Vadar_005788	71.1529	39.7308	52.1623	1.82554	0	0.894497	54.3487	0.906678	5.85897	2.44833e-09	4.27067e-08	Vadar_005788	CM037154.1	39672262	39675192	-	801	protein_coding	hypothetical protein && sp|Q9C7U7|MYB20_ARATH Transcription factor MYB20 OS=Arabidopsis thaliana OX=3702 GN=MYB20 PE=2 SV=1 && PF00249:Myb-like DNA-binding domain	Myb_DNA-binding
gene-Vadar_030080	8.01723	15.4509	0	0	0	0	7.8227	0	5.49139	0.0168725	0.0484764	Vadar_030080	CM037154.1	14725438	14727452	+	756	protein_coding	hypothetical protein && sp|Q9SJX8|MYB14_ARATH Transcription factor MYB14 OS=Arabidopsis thaliana OX=3702 GN=MYB14 PE=2 SV=1 && PF00249:Myb-like DNA-binding domain	Myb_DNA-binding
gene-Vadar_030371	181.39	220.727	592.195	15.5171	32.9979	23.2569	331.437	23.9239	3.79655	4.27389e-13	1.39759e-11	Vadar_030371	CM037160.1	14662135	14663588	+	870	protein_coding	hypothetical protein && sp|Q9C9G7|MYB62_ARATH Transcription factor MYB62 OS=Arabidopsis thaliana OX=3702 GN=MYB62 PE=2 SV=1 && PF00249:Myb-like DNA-binding domain	Myb_DNA-binding
gene-Vadar_023688	75.1615	19.8654	5.11395	0.912768	6.1871	0.894497	33.3803	2.66479	3.67546	0.00142654	0.00613819	Vadar_023688	CM037161.1	17756731	17757965	-	789	protein_coding	hypothetical protein && sp|Q8S9H7|DIV_ANTMA Transcription factor DIVARICATA OS=Antirrhinum majus OX=4151 GN=DIVARICATA PE=2 SV=1 && PF00249:Myb-like DNA-binding domain	Myb_DNA-binding
gene-Vadar_027751	233.502	196.447	135.008	25.5575	29.9043	5.36698	188.319	20.2763	3.2225	2.427e-09	4.23622e-08	Vadar_027751	CM037158.1	23971763	23973238	-	897	protein_coding	hypothetical protein && sp|B8A9B2|MYBS1_ORYSI Transcription factor MYBS1 OS=Oryza sativa subsp. indica OX=39946 GN=MYBS1 PE=3 SV=1 && PF00249:Myb-like DNA-binding domain	Myb_DNA-binding
gene-Vadar_020001	60.1292	58.4925	47.0483	4.56384	2.06237	13.4175	55.2234	6.68122	3.02771	2.97901e-06	2.7508e-05	Vadar_020001	CM037152.1	11103200	11113667	-	891	protein_coding	hypothetical protein && sp|Q8LAJ7|PHL3_ARATH Protein PHR1-LIKE 3 OS=Arabidopsis thaliana OX=3702 GN=PHL3 PE=1 SV=1 && PF14379:MYB-CC type transfactor, LHEQLE motif|PF00249:Myb-like DNA-binding domain	Myb_DNA-binding
gene-Vadar_016889	246.53	121.4	90.0055	19.1681	13.4054	24.1514	152.645	18.9083	3.0087	1.37937e-09	2.50523e-08	Vadar_016889	CM037153.1	32946243	32948374	+	810	protein_coding	hypothetical protein && sp|Q9LVS0|KUA1_ARATH Transcription factor KUA1 OS=Arabidopsis thaliana OX=3702 GN=KUA1 PE=1 SV=1 && PF00249:Myb-like DNA-binding domain	Myb_DNA-binding
gene-Vadar_024685	13.028	60.6998	86.9371	10.9532	7.21828	2.68349	53.555	6.95166	2.94709	0.000281755	0.00152355	Vadar_024685	CM037152.1	13734295	13735853	-	765	protein_coding	hypothetical protein && sp|Q10MB4|MYB2_ORYSJ Transcription factor MYB2 OS=Oryza sativa subsp. japonica OX=39947 GN=MYB2 PE=2 SV=1 && PF00249:Myb-like DNA-binding domain	Myb_DNA-binding
gene-Vadar_022702	60.1292	87.187	93.0739	15.5171	5.15592	17.8899	80.13	12.8543	2.62674	3.23849e-07	3.66528e-06	Vadar_022702	CM037162.1	28616967	28618782	+	867	protein_coding	hypothetical protein && sp|Q9FKL2|MYB36_ARATH Transcription factor MYB36 OS=Arabidopsis thaliana OX=3702 GN=MYB36 PE=1 SV=1 && PF00249:Myb-like DNA-binding domain	Myb_DNA-binding
gene-Vadar_028482	18.0388	37.5235	24.547	7.30215	1.03118	4.47249	26.7031	4.26861	2.62486	0.000842726	0.00392387	Vadar_028482	CM037159.1	43059454	43060415	-	633	protein_coding	hypothetical protein && sp|A0A4D6QCQ2|MYB3_CROXC Transcription factor MYB3 OS=Crocosmia x crocosmiiflora OX=1053288 GN=MYB3 PE=2 SV=1 && PF00249:Myb-like DNA-binding domain	Myb_DNA-binding
gene-Vadar_003385	132.284	245.006	243.424	42.9001	18.5613	44.7249	206.905	35.3954	2.54129	4.25575e-09	7.11409e-08	Vadar_003385	CM037162.1	28600678	28602400	+	735	protein_coding	hypothetical protein && sp|Q9FKL2|MYB36_ARATH Transcription factor MYB36 OS=Arabidopsis thaliana OX=3702 GN=MYB36 PE=1 SV=1 && PF00249:Myb-like DNA-binding domain	Myb_DNA-binding
gene-Vadar_014177	64.1378	71.7361	51.1395	21.9064	11.343	33.9909	62.3378	22.4134	1.46756	0.002916	0.0112473	Vadar_014177	CM037160.1	18536715	18545970	+	1893	protein_coding	hypothetical protein && sp|Q94FL9|MB3R4_ARATH Transcription factor MYB3R-4 OS=Arabidopsis thaliana OX=3702 GN=MYB3R4 PE=1 SV=1 && PF13921:Myb-like DNA-binding domain|PF00249:Myb-like DNA-binding domain	Myb_DNA-binding
gene-Vadar_028876	2273.89	1632.27	1197.69	794.108	277.388	847.089	1701.28	639.529	1.41115	0.00101021	0.00457146	Vadar_028876	CM037156.1	37339743	37342058	+	900	protein_coding	hypothetical protein && sp|Q8S9H7|DIV_ANTMA Transcription factor DIVARICATA OS=Antirrhinum majus OX=4151 GN=DIVARICATA PE=2 SV=1 && PF00249:Myb-like DNA-binding domain	Myb_DNA-binding
gene-Vadar_032127	785.689	526.433	610.606	317.643	296.981	243.303	640.909	285.976	1.16484	2.14086e-06	2.04065e-05	Vadar_032127	CM037160.1	10006342	10014928	-	1599	protein_coding	hypothetical protein && sp|Q8GUN5|PHL1_ARATH Protein PHR1-LIKE 1 OS=Arabidopsis thaliana OX=3702 GN=PHL1 PE=1 SV=1 && PF00249:Myb-like DNA-binding domain|PF14379:MYB-CC type transfactor, LHEQLE motif	Myb_DNA-binding
gene-Vadar_000144	796.712	634.589	349.794	260.139	245.422	329.175	593.698	278.245	1.09303	0.00124695	0.00547678	Vadar_000144	CM037159.1	40640847	40647936	+	1065	protein_coding	hypothetical protein && sp|Q9LVS0|KUA1_ARATH Transcription factor KUA1 OS=Arabidopsis thaliana OX=3702 GN=KUA1 PE=1 SV=1 && PF00249:Myb-like DNA-binding domain	Myb_DNA-binding
gene-Vadar_011999	492.057	503.257	562.534	336.812	184.582	225.413	519.283	248.936	1.05981	0.000155506	0.000907904	Vadar_011999	CM037161.1	38585421	38586302	-	882	protein_coding	hypothetical protein && sp|O22210|MYBC1_ARATH Transcription factor MYBC1 OS=Arabidopsis thaliana OX=3702 GN=MYBC1 PE=1 SV=1 && PF00249:Myb-like DNA-binding domain	Myb_DNA-binding
gene-Vadar_033561	142.306	160.027	114.552	233.669	273.264	334.542	138.962	280.491	-1.01425	0.000148391	0.00087262	Vadar_033561	CM037161.1	28013304	28028034	-	2847	protein_coding	hypothetical protein && sp|Q5SXM2|SNPC4_HUMAN snRNA-activating protein complex subunit 4 OS=Homo sapiens OX=9606 GN=SNAPC4 PE=1 SV=1 && PF00249:Myb-like DNA-binding domain	Myb_DNA-binding
gene-Vadar_021393	66.1421	37.5235	33.7521	130.526	87.6506	107.34	45.8059	108.505	-1.24301	0.00153595	0.00652852	Vadar_021393	CM037161.1	37433532	37434902	-	921	protein_coding	hypothetical protein && sp|B3VTV7|MYB60_VITVI Transcription factor MYB60 OS=Vitis vinifera OX=29760 GN=MYB60 PE=2 SV=1 && PF00249:Myb-like DNA-binding domain	Myb_DNA-binding
gene-Vadar_010057	750.613	483.391	758.91	1893.99	1732.39	1503.65	664.305	1710.01	-1.36366	3.36595e-08	4.68548e-07	Vadar_010057	CM037158.1	2664593	2667829	-	1398	protein_coding	hypothetical protein && sp|F4KGY6|RVE1_ARATH Protein REVEILLE 1 OS=Arabidopsis thaliana OX=3702 GN=RVE1 PE=1 SV=1 && PF00249:Myb-like DNA-binding domain	Myb_DNA-binding
gene-Vadar_015782	453.976	277.012	204.558	1016.82	1002.31	692.341	311.848	903.825	-1.53475	6.47939e-06	5.47692e-05	Vadar_015782	CM037158.1	11214537	11221411	-	738	protein_coding	hypothetical protein && sp|A0A2R6S148|MYB1_ACTCC Transcription factor MYB1 OS=Actinidia chinensis var. chinensis OX=1590841 GN=MYB1 PE=2 SV=1 && PF00249:Myb-like DNA-binding domain	Myb_DNA-binding
gene-Vadar_007833	40.0861	46.3526	43.98	94.0151	212.424	79.6103	43.4729	128.683	-1.56391	0.000629318	0.00306228	Vadar_007833	CM037158.1	8500903	8503683	+	1179	protein_coding	hypothetical protein && sp|Q9LXF1|MYB16_ARATH Transcription factor MYB16 OS=Arabidopsis thaliana OX=3702 GN=MYB16 PE=2 SV=1 && PF00249:Myb-like DNA-binding domain	Myb_DNA-binding
gene-Vadar_032992	16.0345	40.8344	33.7521	104.968	109.305	90.3442	30.207	101.539	-1.75303	2.58551e-05	0.000186623	Vadar_032992	CM037154.1	3850145	3851426	-	348	protein_coding	hypothetical protein && sp|Q38850|MYB5_ARATH Transcription repressor MYB5 OS=Arabidopsis thaliana OX=3702 GN=MYB5 PE=1 SV=1 && PF00249:Myb-like DNA-binding domain	Myb_DNA-binding
gene-Vadar_022930	35.0754	37.5235	63.413	107.707	293.887	69.7708	45.3373	157.122	-1.79115	0.00157963	0.00668776	Vadar_022930	CM037151.1	37506868	37512138	+	1257	protein_coding	hypothetical protein && sp|Q9SIV3|GLK1_ARATH Transcription activator GLK1 OS=Arabidopsis thaliana OX=3702 GN=GLK1 PE=1 SV=2 && PF00249:Myb-like DNA-binding domain	Myb_DNA-binding
gene-Vadar_032259	3.00646	8.82906	5.11395	22.8192	17.5301	22.3624	5.64982	20.9039	-1.90001	0.00723386	0.0240294	Vadar_032259	CM037160.1	1986674	1989928	-	3255	protein_coding	hypothetical protein && sp|Q5SXM2|SNPC4_HUMAN snRNA-activating protein complex subunit 4 OS=Homo sapiens OX=9606 GN=SNAPC4 PE=1 SV=1 && PF13921:Myb-like DNA-binding domain|PF00249:Myb-like DNA-binding domain	Myb_DNA-binding
gene-Vadar_002455	101.218	58.4925	85.9144	265.616	352.665	307.707	81.8748	308.662	-1.91165	7.97218e-11	1.76375e-09	Vadar_002455	CM037159.1	7546263	7549963	+	1287	protein_coding	hypothetical protein && sp|Q42575|MYB1_ARATH Transcription factor MYB1 OS=Arabidopsis thaliana OX=3702 GN=MYB1 PE=2 SV=1 && PF00249:Myb-like DNA-binding domain	Myb_DNA-binding
gene-Vadar_021377	5.01077	5.51816	2.04558	22.8192	11.343	15.2065	4.1915	16.4562	-1.98002	0.0148072	0.0435277	Vadar_021377	CM037153.1	9079672	9085878	+	669	protein_coding	hypothetical protein && sp|Q8LAJ7|PHL3_ARATH Protein PHR1-LIKE 3 OS=Arabidopsis thaliana OX=3702 GN=PHL3 PE=1 SV=1 && PF14379:MYB-CC type transfactor, LHEQLE motif|PF00249:Myb-like DNA-binding domain	Myb_DNA-binding
gene-Vadar_018252	133.286	75.047	86.9371	696.442	570.244	483.028	98.4235	583.238	-2.56516	1.69156e-17	1.00373e-15	Vadar_018252	CM037153.1	34971289	34973677	-	558	protein_coding	hypothetical protein && sp|P81395|MYB30_ANTMA Myb-related protein 330 OS=Antirrhinum majus OX=4151 GN=MYB330 PE=2 SV=1 && PF00249:Myb-like DNA-binding domain	Myb_DNA-binding
gene-Vadar_023493	87.1874	13.2436	32.7293	394.316	271.201	242.409	44.3867	302.642	-2.7661	1.24603e-06	1.2549e-05	Vadar_023493	CM037157.1	36719051	36722383	-	1419	protein_coding	hypothetical protein && sp|F4KGY6|RVE1_ARATH Protein REVEILLE 1 OS=Arabidopsis thaliana OX=3702 GN=RVE1 PE=1 SV=1 && PF00249:Myb-like DNA-binding domain	Myb_DNA-binding
gene-Vadar_023961	4.00861	8.82906	6.13674	179.815	94.8688	53.6698	6.32481	109.451	-4.12148	6.48447e-11	1.45738e-09	Vadar_023961	CM037157.1	27296420	27300853	+	897	protein_coding	hypothetical protein && sp|Q9M2D9|MYB17_ARATH Transcription factor MYB17 OS=Arabidopsis thaliana OX=3702 GN=MYB17 PE=1 SV=1 && PF00249:Myb-like DNA-binding domain	Myb_DNA-binding
gene-Vadar_006845	4.00861	8.82906	0	55.6789	68.0581	117.179	4.27923	80.3054	-4.2498	9.55196e-09	1.48672e-07	Vadar_006845	CM037161.1	16735794	16736435	-	642	protein_coding	hypothetical protein && sp|O23160|MYB73_ARATH Transcription factor MYB73 OS=Arabidopsis thaliana OX=3702 GN=MYB73 PE=1 SV=1 && PF00249:Myb-like DNA-binding domain	Myb_DNA-binding
gene-Vadar_006685	0	0	0	17.3426	1.03118	5.36698	0	7.91359	-5.37079	0.0068607	0.0230088	Vadar_006685	CM037153.1	39417334	39419782	+	654	protein_coding	hypothetical protein && sp|Q9SEI0|WER_ARATH Transcription factor WER OS=Arabidopsis thaliana OX=3702 GN=WER PE=1 SV=1 && PF00249:Myb-like DNA-binding domain	Myb_DNA-binding
gene-Vadar_017820	0	0	0	26.4703	9.28065	57.2478	0	30.9996	-7.34001	8.74858e-07	9.11127e-06	Vadar_017820	CM037162.1	36975301	36976908	-	735	protein_coding	hypothetical protein && sp|Q9SJX8|MYB14_ARATH Transcription factor MYB14 OS=Arabidopsis thaliana OX=3702 GN=MYB14 PE=2 SV=1 && PF00249:Myb-like DNA-binding domain	Myb_DNA-binding
gene-Vadar_013932	9603.64	7546.64	5510.79	377.886	600.149	201.262	7553.69	393.099	4.26498	4.85986e-27	8.32057e-25	Vadar_013932	CM037162.1	40429628	40430632	+	873	protein_coding	hypothetical protein && sp|O22259|ERF71_ARATH Ethylene-responsive transcription factor ERF071 OS=Arabidopsis thaliana OX=3702 GN=ERF071 PE=1 SV=1 && PF00847:AP2 domain	AP2
gene-Vadar_016887	410.883	686.46	523.668	71.1959	98.9936	69.7708	540.337	79.9868	2.75826	2.27765e-20	2.06835e-18	Vadar_016887	CM037158.1	13213790	13214688	+	480	protein_coding	hypothetical protein && sp|O22174|ERF08_ARATH Ethylene-responsive transcription factor ERF008 OS=Arabidopsis thaliana OX=3702 GN=ERF008 PE=2 SV=1 && PF00847:AP2 domain	AP2
gene-Vadar_025778	92.1981	112.571	70.5725	325.858	430.003	330.964	91.7804	362.275	-1.98179	1.33458e-12	3.99037e-11	Vadar_025778	CM037160.1	41768826	41769689	-	864	protein_coding	hypothetical protein && sp|Q9C7W2|ERF61_ARATH Ethylene-responsive transcription factor ERF061 OS=Arabidopsis thaliana OX=3702 GN=ERF061 PE=2 SV=1 && PF00847:AP2 domain	AP2
gene-Vadar_003968	315.678	401.722	377.409	24.6447	8.24946	57.2478	364.937	30.0473	3.59497	2.22273e-11	5.35368e-10	Vadar_003968	CM037153.1	25645339	25652553	-	1011	protein_coding	hypothetical protein && sp|Q9FH54|EF114_ARATH Ethylene-responsive transcription factor ERF114 OS=Arabidopsis thaliana OX=3702 GN=ERF114 PE=1 SV=1 && PF00847:AP2 domain	AP2
gene-Vadar_013172	1311.82	1099.22	845.847	422.612	533.122	443.671	1085.63	466.468	1.21915	4.19657e-07	4.64596e-06	Vadar_013172	CM037154.1	12074267	12074944	-	678	protein_coding	hypothetical protein && sp|Q9SXS8|ERF3_TOBAC Ethylene-responsive transcription factor 3 OS=Nicotiana tabacum OX=4097 GN=ERF3 PE=2 SV=1 && PF00847:AP2 domain	AP2
gene-Vadar_021362	3811.19	3004.09	2339.12	1112.66	1648.86	864.979	3051.47	1208.84	1.33618	1.51786e-05	0.00011704	Vadar_021362	CM037160.1	14199263	14199862	+	600	protein_coding	hypothetical protein && sp|Q9LUA2|EF119_ARATH Ethylene-responsive transcription factor ERF119 OS=Arabidopsis thaliana OX=3702 GN=ERF119 PE=1 SV=1 && PF00847:AP2 domain	AP2
gene-Vadar_006932	1461.14	1238.28	1118.93	512.976	721.828	346.17	1272.78	526.991	1.27285	2.74081e-05	0.000197039	Vadar_006932	CM037154.1	35779051	35780124	+	1074	protein_coding	hypothetical protein && sp|O65665|ERF60_ARATH Ethylene-responsive transcription factor ERF060 OS=Arabidopsis thaliana OX=3702 GN=ERF060 PE=1 SV=1 && PF00847:AP2 domain	AP2
gene-Vadar_012138	6.01292	14.3472	27.6153	0	0	0	15.9918	0	6.52451	3.5862e-05	0.000250642	Vadar_012138	CM037161.1	39201	44821	-	861	protein_coding	hypothetical protein && sp|Q6NLD5|ERF15_ARATH Ethylene-responsive transcription factor ERF015 OS=Arabidopsis thaliana OX=3702 GN=ERF015 PE=2 SV=1 && PF00847:AP2 domain	AP2
gene-Vadar_034464	102.22	35.3162	68.5269	18.2554	11.343	14.312	68.6876	14.6368	2.22871	3.85476e-05	0.00026657	Vadar_034464	CM037159.1	36914011	36920530	+	918	protein_coding	hypothetical protein && sp|Q9FH54|EF114_ARATH Ethylene-responsive transcription factor ERF114 OS=Arabidopsis thaliana OX=3702 GN=ERF114 PE=1 SV=1 && PF00847:AP2 domain	AP2
gene-Vadar_020972	387.833	307.914	206.604	78.4981	147.459	102.867	300.784	109.608	1.45838	4.60465e-05	0.000312006	Vadar_020972	CM037154.1	16857671	16858366	-	696	protein_coding	hypothetical protein && sp|Q40477|ERF4_TOBAC Ethylene-responsive transcription factor 4 OS=Nicotiana tabacum OX=4097 GN=ERF4 PE=1 SV=1 && PF00847:AP2 domain	AP2
gene-Vadar_033498	321.691	199.758	98.1878	59.3299	69.0893	67.9818	206.546	65.467	1.65815	0.000190246	0.00108482	Vadar_033498	CM037160.1	2870147	2870728	-	582	protein_coding	hypothetical protein && sp|Q9LY05|EF106_ARATH Ethylene-responsive transcription factor ERF106 OS=Arabidopsis thaliana OX=3702 GN=ERF106 PE=2 SV=1 && PF00847:AP2 domain	AP2
gene-Vadar_008480	85.1831	28.6945	73.6409	4.56384	14.4366	0	62.5061	6.33347	3.3233	0.00025978	0.00142044	Vadar_008480	CM037159.1	38200346	38200910	+	465	protein_coding	hypothetical protein && sp|Q94AW5|ERF03_ARATH Ethylene-responsive transcription factor ERF003 OS=Arabidopsis thaliana OX=3702 GN=ERF003 PE=1 SV=1 && PF00847:AP2 domain	AP2
gene-Vadar_006197	520.118	470.148	367.182	148.781	272.232	91.2387	452.482	170.751	1.40784	0.0004747	0.00239939	Vadar_006197	CM037155.1	4708221	4708682	-	462	protein_coding	hypothetical protein && sp|Q9FH94|ERF10_ARATH Ethylene-responsive transcription factor ERF010 OS=Arabidopsis thaliana OX=3702 GN=ERF010 PE=2 SV=1 && PF00847:AP2 domain	AP2
gene-Vadar_022424	305.657	134.643	101.256	78.4981	46.4032	34.8854	180.519	53.2622	1.76106	0.000550943	0.00272582	Vadar_022424	CM037160.1	14179250	14180149	+	900	protein_coding	hypothetical protein && sp|Q9LUA2|EF119_ARATH Ethylene-responsive transcription factor ERF119 OS=Arabidopsis thaliana OX=3702 GN=ERF119 PE=1 SV=1 && PF00847:AP2 domain	AP2
gene-Vadar_033237	3252.99	3392.57	3785.35	334.986	1962.34	408.785	3476.97	902.038	1.9469	0.000723082	0.00344679	Vadar_033237	CM037160.1	35590258	35591137	+	549	protein_coding	hypothetical protein && sp|Q94AW5|ERF03_ARATH Ethylene-responsive transcription factor ERF003 OS=Arabidopsis thaliana OX=3702 GN=ERF003 PE=1 SV=1 && PF00847:AP2 domain	AP2
gene-Vadar_011721	8.01723	0	0	4.56384	100.025	53.6698	2.67241	52.7528	-4.28731	0.00125046	0.00548772	Vadar_011721	CM037160.1	2184245	2185177	+	933	protein_coding	hypothetical protein && sp|Q9CAN9|ERF26_ARATH Ethylene-responsive transcription factor ERF026 OS=Arabidopsis thaliana OX=3702 GN=ERF026 PE=2 SV=1 && PF00847:AP2 domain	AP2
gene-Vadar_018631	18.0388	28.6945	25.5697	117.747	69.0893	33.0964	24.101	73.3109	-1.60657	0.00369086	0.0136955	Vadar_018631	CM037152.1	26395118	26395732	-	615	protein_coding	hypothetical protein && sp|Q9SFE4|ERF12_ARATH Ethylene-responsive transcription factor ERF012 OS=Arabidopsis thaliana OX=3702 GN=ERF012 PE=2 SV=1 && PF00847:AP2 domain	AP2
gene-Vadar_009085	79.1701	47.4562	40.9116	96.7534	133.023	114.496	55.846	114.757	-1.0365	0.00511599	0.0180422	Vadar_009085	CM037154.1	16840513	16841196	-	684	protein_coding	hypothetical protein && sp|Q40477|ERF4_TOBAC Ethylene-responsive transcription factor 4 OS=Nicotiana tabacum OX=4097 GN=ERF4 PE=1 SV=1 && PF00847:AP2 domain	AP2
gene-Vadar_018193	0	0	0	9.12768	9.28065	1.78899	0	6.73244	-5.13202	0.00689671	0.0231114	Vadar_018193	CM037151.1	12756473	12756913	-	441	protein_coding	hypothetical protein && sp|Q9LTC5|ERF98_ARATH Ethylene-responsive transcription factor ERF098 OS=Arabidopsis thaliana OX=3702 GN=ERF098 PE=1 SV=1 && PF00847:AP2 domain	AP2
gene-Vadar_009923	29.0625	1.10363	1.02279	0	0	0.894497	10.3963	0.298166	4.94418	0.0139039	0.0413792	Vadar_009923	CM037153.1	6670600	6675345	-	450	protein_coding	hypothetical protein && sp|Q9SKW5|ERF55_ARATH Ethylene-responsive transcription factor ERF055 OS=Arabidopsis thaliana OX=3702 GN=ERF055 PE=2 SV=1 && PF00847:AP2 domain	AP2
gene-Vadar_024786	309.666	391.79	376.387	1.82554	4.12473	8.94497	359.281	4.96508	6.16362	8.34568e-40	3.56083e-37	Vadar_024786	CM037162.1	7156834	7161976	-	2058	protein_coding	hypothetical protein && sp|Q8GX46|BH091_ARATH Transcription factor bHLH91 OS=Arabidopsis thaliana OX=3702 GN=BHLH91 PE=2 SV=1 && PF00010:Helix-loop-helix DNA-binding domain	bHLH
gene-Vadar_015901	134.289	169.959	178.988	13.6915	3.09355	3.57799	161.079	6.78769	4.55448	5.90869e-18	3.75474e-16	Vadar_015901	CM037157.1	10966578	10969339	-	957	protein_coding	hypothetical protein && sp|Q9LSL1|BH093_ARATH Transcription factor bHLH93 OS=Arabidopsis thaliana OX=3702 GN=BHLH93 PE=1 SV=1 && PF00010:Helix-loop-helix DNA-binding domain	bHLH
gene-Vadar_001266	18.0388	16.5545	24.547	108.619	77.3387	96.6057	19.7134	94.188	-2.25557	6.41704e-09	1.03785e-07	Vadar_001266	CM037161.1	5208921	5214119	+	1653	protein_coding	hypothetical protein && sp|Q9LTS4|BH041_ARATH Putative transcription factor bHLH041 OS=Arabidopsis thaliana OX=3702 GN=BHLH41 PE=3 SV=1 && PF00010:Helix-loop-helix DNA-binding domain	bHLH
gene-Vadar_007068	52.112	38.6271	10.2279	0	0	1.78899	33.6557	0.596331	5.76103	1.39404e-05	0.000108772	Vadar_007068	CM037160.1	14644763	14647188	-	855	protein_coding	hypothetical protein && sp|A4D998|BH075_ARATH Transcription factor bHLH75 OS=Arabidopsis thaliana OX=3702 GN=BHLH75 PE=2 SV=1 && PF00010:Helix-loop-helix DNA-binding domain	bHLH
gene-Vadar_021192	17.0366	18.7618	10.2279	0	0	0	15.3421	0	6.46407	1.42384e-05	0.000110826	Vadar_021192	CM037157.1	13484470	13486989	-	747	protein_coding	hypothetical protein && sp|Q9SK91|BH094_ARATH Transcription factor bHLH94 OS=Arabidopsis thaliana OX=3702 GN=BHLH94 PE=1 SV=2 && PF00010:Helix-loop-helix DNA-binding domain	bHLH
gene-Vadar_018012	11.0237	12.14	10.2279	58.4172	30.9355	70.6653	11.1305	53.3393	-2.26492	2.46251e-05	0.000178944	Vadar_018012	CM037161.1	461529	464513	+	762	protein_coding	hypothetical protein && sp|Q2HIV9|BH035_ARATH Transcription factor bHLH35 OS=Arabidopsis thaliana OX=3702 GN=BHLH35 PE=2 SV=1 && PF00010:Helix-loop-helix DNA-binding domain	bHLH
gene-Vadar_030331	130.28	86.0834	84.8916	202.635	217.58	250.459	100.418	223.558	-1.15347	5.4609e-05	0.000361728	Vadar_030331	CM037156.1	22769155	22773119	+	714	protein_coding	hypothetical protein && sp|Q9FH37|ILR3_ARATH Transcription factor ILR3 OS=Arabidopsis thaliana OX=3702 GN=ILR3 PE=1 SV=1 && PF00010:Helix-loop-helix DNA-binding domain	bHLH
gene-Vadar_028390	10.0215	20.969	25.5697	0	1.03118	0	18.8534	0.343728	5.79947	5.73345e-05	0.00037764	Vadar_028390	CM037158.1	10897183	10899115	-	846	protein_coding	hypothetical protein && sp|Q9C707|RHD6_ARATH Transcription factor RHD6 OS=Arabidopsis thaliana OX=3702 GN=RHD6 PE=1 SV=1 && PF00010:Helix-loop-helix DNA-binding domain	bHLH
gene-Vadar_023900	10.0215	5.51816	5.11395	41.0746	23.7172	45.6194	6.88455	36.8037	-2.41604	0.000105445	0.000648598	Vadar_023900	CM037153.1	33006026	33009925	-	822	protein_coding	hypothetical protein && sp|Q69WS3|BH094_ORYSJ Transcription factor BHLH094 OS=Oryza sativa subsp. japonica OX=39947 GN=BHLH094 PE=1 SV=2 && PF00010:Helix-loop-helix DNA-binding domain	bHLH
gene-Vadar_014517	86.1852	65.1143	78.7548	31.9469	26.8108	31.3074	76.6848	30.0217	1.35193	0.000122896	0.000741013	Vadar_014517	CM037162.1	37946838	37953327	-	888	protein_coding	hypothetical protein && sp|O22768|UNE12_ARATH Transcription factor UNE12 OS=Arabidopsis thaliana OX=3702 GN=UNE12 PE=1 SV=2 && PF00010:Helix-loop-helix DNA-binding domain	bHLH
gene-Vadar_020429	20.0431	15.4509	30.6837	2.73831	3.09355	5.36698	22.0592	3.73295	2.55761	0.00077535	0.0036596	Vadar_020429	CM037153.1	37625676	37629122	+	1248	protein_coding	hypothetical protein && sp|Q570R7|PIF7_ARATH Transcription factor PIF7 OS=Arabidopsis thaliana OX=3702 GN=BHLH72 PE=1 SV=2 && PF00010:Helix-loop-helix DNA-binding domain	bHLH
gene-Vadar_030944	47.1012	28.6945	32.7293	94.0151	93.8377	68.8763	36.175	85.5764	-1.23854	0.000921403	0.00423373	Vadar_030944	CM037157.1	9689594	9691898	+	897	protein_coding	hypothetical protein && sp|Q6NKN9|BH074_ARATH Transcription factor bHLH74 OS=Arabidopsis thaliana OX=3702 GN=BHLH74 PE=1 SV=1 && PF00010:Helix-loop-helix DNA-binding domain	bHLH
gene-Vadar_004063	73.1572	46.3526	107.393	158.822	161.896	195	75.6342	171.906	-1.18285	0.00111898	0.0049939	Vadar_004063	CM037158.1	13377300	13381821	+	1089	protein_coding	hypothetical protein && sp|Q9FUA4|SPT_ARATH Transcription factor SPATULA OS=Arabidopsis thaliana OX=3702 GN=SPT PE=1 SV=1 && PF00010:Helix-loop-helix DNA-binding domain	bHLH
gene-Vadar_001018	7.01508	5.51816	1.02279	19.1681	14.4366	44.7249	4.51868	26.1099	-2.5344	0.00325095	0.0123026	Vadar_001018	CM037153.1	30968982	30971550	+	1458	protein_coding	hypothetical protein && sp|Q0WNR2|BH090_ARATH Transcription factor bHLH90 OS=Arabidopsis thaliana OX=3702 GN=BHLH90 PE=1 SV=1 && PF00010:Helix-loop-helix DNA-binding domain|PF14215:bHLH-MYC and R2R3-MYB transcription factors N-terminal	bHLH
gene-Vadar_000396	28.0603	5.51816	0	0	0	0	11.1928	0	6.01108	0.00708398	0.0236279	Vadar_000396	CM037155.1	17461133	17464432	+	966	protein_coding	hypothetical protein && sp|Q9SK91|BH094_ARATH Transcription factor bHLH94 OS=Arabidopsis thaliana OX=3702 GN=BHLH94 PE=1 SV=2 && PF00010:Helix-loop-helix DNA-binding domain	bHLH
gene-Vadar_007704	21.0452	7.72543	1.02279	0.912768	0	0	9.93115	0.304256	4.87698	0.00716214	0.0238442	Vadar_007704	CM037152.1	20887059	20903418	+	1068	protein_coding	hypothetical protein && sp|Q8H102|BH128_ARATH Transcription factor bHLH128 OS=Arabidopsis thaliana OX=3702 GN=BHLH128 PE=1 SV=1 && PF00010:Helix-loop-helix DNA-binding domain	bHLH
gene-Vadar_001620	51.1098	11.0363	38.866	1.82554	14.4366	5.36698	33.6707	7.20969	2.23913	0.0102357	0.0321307	Vadar_001620	CM037162.1	4918259	4923447	-	1476	protein_coding	hypothetical protein && sp|Q8GZ38|UNE10_ARATH Transcription factor UNE10 OS=Arabidopsis thaliana OX=3702 GN=UNE10 PE=2 SV=1 && PF00010:Helix-loop-helix DNA-binding domain	bHLH
gene-Vadar_000852	0	2.20727	1.02279	15.5171	4.12473	12.523	1.07669	10.7216	-3.34833	0.010925	0.0339574	Vadar_000852	CM037157.1	21171582	21174997	-	660	protein_coding	hypothetical protein && sp|Q84TK1|BH010_ARATH Transcription factor bHLH10 OS=Arabidopsis thaliana OX=3702 GN=BHLH10 PE=1 SV=1 && PF00010:Helix-loop-helix DNA-binding domain	bHLH
gene-Vadar_009488	0	0	0	55.6789	27.8419	84.9772	0	56.166	-8.19694	9.98e-10	1.85e-08	Vadar_009488	CM037156.1	22047908	22048923	+	363	protein_coding	hypothetical protein && sp|Q93WV0|WRK20_ARATH Probable WRKY transcription factor 20 OS=Arabidopsis thaliana OX=3702 GN=WRKY20 PE=2 SV=1 && -	WRKY
gene-Vadar_014305	663.426	871.87	839.711	10.9532	11.343	11.6285	791.669	11.3082	6.1292	7.37e-76	1.98e-72	Vadar_014305	CM037151.1	40896831	40901328	-	1584	protein_coding	hypothetical protein && sp|Q9C519|WRKY6_ARATH WRKY transcription factor 6 OS=Arabidopsis thaliana OX=3702 GN=WRKY6 PE=1 SV=1 && PF03106:WRKY DNA -binding domain	WRKY
gene-Vadar_016582	1497.22	1124.6	1219.17	302.126	326.885	338.12	1280.33	322.377	1.98991	2.96e-23	3.62e-21	Vadar_016582	CM037158.1	8729743	8734021	-	1563	protein_coding	hypothetical protein && sp|Q9XI90|WRKY4_ARATH Probable WRKY transcription factor 4 OS=Arabidopsis thaliana OX=3702 GN=WRKY4 PE=1 SV=2 && PF03106:WRKY DNA -binding domain	WRKY
gene-Vadar_011828	103.222	140.161	137.054	1.82554	1.03118	12.523	126.812	5.12656	4.60172	6.55e-12	1.74e-10	Vadar_011828	CM037158.1	39319648	39339821	+	4674	protein_coding	hypothetical protein && sp|Q93WU9|WRK51_ARATH Probable WRKY transcription factor 51 OS=Arabidopsis thaliana OX=3702 GN=WRKY51 PE=1 SV=1 && PF02213:GYF domain|PF02042:RWP-RK domain|PF00564:PB1 domain|PF03106:WRKY DNA -binding domain	WRKY
gene-Vadar_016337	866.863	682.045	487.871	199.896	124.773	125.23	678.926	149.966	2.17796	1.06e-11	2.73e-10	Vadar_016337	CM037156.1	28667929	28671464	+	1464	protein_coding	hypothetical protein && sp|Q9SA80|WRK14_ARATH Probable WRKY transcription factor 14 OS=Arabidopsis thaliana OX=3702 GN=WRKY14 PE=2 SV=2 && PF03106:WRKY DNA -binding domain	WRKY
gene-Vadar_010374	0	0	0	35.598	32.9979	32.2019	0	33.5992	-7.45382	1.57e-08	2.32e-07	Vadar_010374	CM037162.1	37756917	37758741	-	777	protein_coding	hypothetical protein && sp|O04336|WRK21_ARATH Probable WRKY transcription factor 21 OS=Arabidopsis thaliana OX=3702 GN=WRKY21 PE=1 SV=1 && PF10533:Plant zinc cluster domain|PF03106:WRKY DNA -binding domain	WRKY
gene-Vadar_033232	198.426	217.416	204.558	81.2364	74.2452	49.1973	206.8	68.2263	1.60132	3.18e-08	4.45e-07	Vadar_033232	CM037156.1	38533779	38535643	+	1062	protein_coding	hypothetical protein && sp|O04336|WRK21_ARATH Probable WRKY transcription factor 21 OS=Arabidopsis thaliana OX=3702 GN=WRKY21 PE=1 SV=1 && PF03106:WRKY DNA -binding domain|PF10533:Plant zinc cluster domain	WRKY
gene-Vadar_006340	329.709	248.317	227.059	90.3641	64.9645	102.867	268.362	86.0653	1.63834	4.36e-08	5.92e-07	Vadar_006340	CM037156.1	44910072	44912674	+	1128	protein_coding	hypothetical protein && sp|O22900|WRK23_ARATH WRKY transcription factor 23 OS=Arabidopsis thaliana OX=3702 GN=WRKY23 PE=2 SV=1 && PF03106:WRKY DNA -binding domain	WRKY
gene-Vadar_031852	0	0	0	16.4298	8.24946	59.9313	0	28.2035	-7.20353	3.53e-06	3.21e-05	Vadar_031852	CM037159.1	4123024	4128308	+	1662	protein_coding	hypothetical protein && sp|Q6IEQ7|WRK24_ORYSJ WRKY transcription factor WRKY24 OS=Oryza sativa subsp. japonica OX=39947 GN=WRKY24 PE=2 SV=1 && PF03106:WRKY DNA -binding domain	WRKY
gene-Vadar_025449	0	1.10363	4.09116	31.0341	4.12473	89.4497	1.7316	41.5362	-4.58445	0.000232424	0.00128922	Vadar_025449	CM037156.1	14549152	14550816	-	954	protein_coding	hypothetical protein && sp|Q8VWJ2|WRK28_ARATH WRKY transcription factor 28 OS=Arabidopsis thaliana OX=3702 GN=WRKY28 PE=2 SV=1 && PF03106:WRKY DNA -binding domain	WRKY
gene-Vadar_021750	1039.23	554.024	499.121	310.341	294.918	314.863	697.46	306.708	1.18539	0.00024292	0.00134108	Vadar_021750	CM037151.1	49853288	49858930	+	1704	protein_coding	hypothetical protein && sp|Q93WV0|WRK20_ARATH Probable WRKY transcription factor 20 OS=Arabidopsis thaliana OX=3702 GN=WRKY20 PE=2 SV=1 && PF03106:WRKY DNA -binding domain	WRKY
gene-Vadar_025152	57.1228	61.8034	30.6837	10.0405	9.28065	18.7844	49.87	12.7018	1.96609	0.000343795	0.00181449	Vadar_025152	CM037156.1	15716774	15717901	-	801	protein_coding	hypothetical protein && sp|Q9LP56|WRK65_ARATH Probable WRKY transcription factor 65 OS=Arabidopsis thaliana OX=3702 GN=WRKY65 PE=2 SV=1 && PF03106:WRKY DNA -binding domain	WRKY
gene-Vadar_013152	83.1788	86.0834	93.0739	274.743	120.648	189.633	87.4453	195.008	-1.15828	0.00137236	0.00594411	Vadar_013152	CM037154.1	2349724	2354809	-	1782	protein_coding	hypothetical protein && sp|Q93WV0|WRK20_ARATH Probable WRKY transcription factor 20 OS=Arabidopsis thaliana OX=3702 GN=WRKY20 PE=2 SV=1 && PF03106:WRKY DNA -binding domain	WRKY
gene-Vadar_023227	28.0603	11.0363	36.8204	74.847	47.4344	85.8717	25.3057	69.3844	-1.45247	0.00563697	0.0195335	Vadar_023227	CM037162.1	1056931	1058490	+	963	protein_coding	hypothetical protein && sp|Q9SUP6|WRK53_ARATH Probable WRKY transcription factor 53 OS=Arabidopsis thaliana OX=3702 GN=WRKY53 PE=1 SV=1 && PF03106:WRKY DNA -binding domain	WRKY
gene-Vadar_016053	1.00215	5.51816	13.2963	0	0	0	6.60553	0	5.24893	0.00957594	0.0303933	Vadar_016053	CM037155.1	49543718	49548078	-	396	protein_coding	hypothetical protein && sp|Q9FYA2|WRK75_ARATH Probable WRKY transcription factor 75 OS=Arabidopsis thaliana OX=3702 GN=WRKY75 PE=1 SV=1 && PF03106:WRKY DNA -binding domain	WRKY
gene-Vadar_001749	1779.83	408.344	283.313	149.694	209.33	441.882	823.827	266.969	1.62557	0.0122329	0.0372939	Vadar_001749	CM037153.1	42421899	42424162	-	1026	protein_coding	hypothetical protein && sp|Q9SAH7|WRK40_ARATH Probable WRKY transcription factor 40 OS=Arabidopsis thaliana OX=3702 GN=WRKY40 PE=1 SV=1 && PF03106:WRKY DNA -binding domain	WRKY
gene-Vadar_027401	2.00431	4.41453	0	57.5044	1.03118	10.734	2.13961	23.0899	-3.44526	0.0153317	0.0448269	Vadar_027401	CM037159.1	3276703	3278714	+	993	protein_coding	hypothetical protein && sp|Q9LY00|WRK70_ARATH Probable WRKY transcription factor 70 OS=Arabidopsis thaliana OX=3702 GN=WRKY70 PE=1 SV=1 && PF03106:WRKY DNA -binding domain	WRKY
novel.480	293.631	343.23	422.412	0.912768	1.03118	0.894497	353.091	0.94615	8.54911	3.14128e-22	3.41853e-20	-	CM037152.1	9834558	9844311	+	3773	-	- && - && PF02362:B3 DNA binding domain	B3
gene-Vadar_010682	87.1874	104.845	117.621	3.65107	0	1.78899	103.218	1.81336	5.784	3.56718e-16	1.82631e-14	Vadar_010682	CM037158.1	15275526	15279295	+	1314	protein_coding	hypothetical protein && sp|Q9XIB4|Y1475_ARATH B3 domain-containing protein At1g49475 OS=Arabidopsis thaliana OX=3702 GN=At1g49475 PE=2 SV=2 && PF02362:B3 DNA binding domain	B3
gene-Vadar_007352	52.112	104.845	66.4813	3.65107	4.12473	4.47249	74.4795	4.08276	4.18738	4.19754e-12	1.15842e-10	Vadar_007352	CM037158.1	5176820	5181621	-	915	protein_coding	hypothetical protein && sp|Q9LW31|FUS3_ARATH B3 domain-containing transcription factor FUS3 OS=Arabidopsis thaliana OX=3702 GN=FUS3 PE=1 SV=2 && PF02362:B3 DNA binding domain	B3
gene-Vadar_026758	590.269	475.666	541.056	198.071	175.301	134.175	535.663	169.182	1.66353	4.43388e-12	1.21864e-10	Vadar_026758	CM037151.1	29985329	29995738	+	2616	protein_coding	hypothetical protein && sp|Q5CCK4|VAL2_ARATH B3 domain-containing transcription repressor VAL2 OS=Arabidopsis thaliana OX=3702 GN=VAL2 PE=1 SV=1 && PF07496:CW-type Zinc Finger|PF02362:B3 DNA binding domain	B3
gene-Vadar_005483	0	0	0	59.3299	52.5903	59.0368	0	56.9857	-8.21641	9.13784e-11	1.99695e-09	Vadar_005483	CM037158.1	16480985	16490073	+	1119	protein_coding	hypothetical protein && sp|Q9FHB0|Y5014_ARATH B3 domain-containing protein At5g60140 OS=Arabidopsis thaliana OX=3702 GN=At5g60140 PE=2 SV=2 && PF02362:B3 DNA binding domain	B3
gene-Vadar_019351	0	0	0	47.464	77.3387	45.6194	0	56.8073	-8.20955	2.15186e-10	4.43573e-09	Vadar_019351	CM037159.1	43594334	43597929	-	777	protein_coding	hypothetical protein && sp|Q1G3M3|Y3918_ARATH B3 domain-containing protein At3g19184 OS=Arabidopsis thaliana OX=3702 GN=At3g19184 PE=2 SV=1 && PF02362:B3 DNA binding domain	B3
gene-Vadar_020783	569.223	119.192	56.2534	12.7788	7.21828	6.26148	248.223	8.75284	4.82438	6.28247e-10	1.20366e-08	Vadar_020783	CM037157.1	34242685	34243758	-	1074	protein_coding	hypothetical protein && sp|Q9ZWM9|RAV1_ARATH AP2/ERF and B3 domain-containing transcription factor RAV1 OS=Arabidopsis thaliana OX=3702 GN=RAV1 PE=1 SV=1 && PF02362:B3 DNA binding domain|PF00847:AP2 domain	B3
gene-Vadar_017575	55.1185	72.8398	39.8888	3.65107	0	3.57799	55.949	2.40969	4.49542	1.4425e-09	2.61459e-08	Vadar_017575	CM037153.1	46296263	46298327	-	687	protein_coding	hypothetical protein && sp|Q69V36|Y6944_ORYSJ B3 domain-containing protein Os06g0194400 OS=Oryza sativa subsp. japonica OX=39947 GN=Os06g0194400 PE=2 SV=1 && PF02362:B3 DNA binding domain	B3
gene-Vadar_012635	402.866	550.713	431.617	196.245	207.268	232.569	461.732	212.027	1.12202	8.18723e-07	8.57984e-06	Vadar_012635	CM037156.1	20631630	20650250	-	2643	protein_coding	hypothetical protein && sp|Q0D5G4|Y7633_ORYSJ B3 domain-containing protein Os07g0563300 OS=Oryza sativa subsp. japonica OX=39947 GN=Os07g0563300 PE=3 SV=2 && PF02362:B3 DNA binding domain|PF07496:CW-type Zinc Finger	B3
gene-Vadar_022655	236.508	201.965	207.626	104.056	83.5258	67.9818	215.366	85.1877	1.33853	9.56172e-07	9.87775e-06	Vadar_022655	CM037155.1	30426958	30431638	+	1539	protein_coding	hypothetical protein && sp|Q5KQI4|Y5814_ORYSJ B3 domain-containing protein Os05g0481400 OS=Oryza sativa subsp. japonica OX=39947 GN=Os05g0481400 PE=2 SV=1 && PF02362:B3 DNA binding domain	B3
gene-Vadar_002518	107.23	14.3472	4.09116	0	0	0	41.8896	0	7.91486	2.57633e-06	2.4096e-05	Vadar_002518	CM037152.1	41940086	41941150	+	1065	protein_coding	hypothetical protein && sp|P82280|RAV2_ARATH AP2/ERF and B3 domain-containing transcription repressor RAV2 OS=Arabidopsis thaliana OX=3702 GN=RAV2 PE=1 SV=1 && PF00847:AP2 domain|PF02362:B3 DNA binding domain	B3
gene-Vadar_022283	154.332	71.7361	79.7776	5.47661	25.7796	5.36698	101.948	12.2077	3.07849	3.67387e-06	3.32952e-05	Vadar_022283	CM037152.1	41924217	41925296	+	1080	protein_coding	hypothetical protein && sp|Q9ZWM9|RAV1_ARATH AP2/ERF and B3 domain-containing transcription factor RAV1 OS=Arabidopsis thaliana OX=3702 GN=RAV1 PE=1 SV=1 && PF00847:AP2 domain|PF02362:B3 DNA binding domain	B3
gene-Vadar_010553	88.1895	99.327	34.7749	14.6043	15.4677	15.2065	74.0971	15.0928	2.29508	1.37412e-05	0.000107279	Vadar_010553	CM037162.1	34001148	34014421	-	1554	protein_coding	hypothetical protein && sp|Q9FHB2|Y5828_ARATH Putative B3 domain-containing protein At5g58280 OS=Arabidopsis thaliana OX=3702 GN=At5g58280 PE=3 SV=1 && PF10890:Cytochrome b-c1 complex subunit 8|PF02362:B3 DNA binding domain	B3
gene-Vadar_029561	68.1465	72.8398	97.165	33.7724	19.5925	16.9954	79.3838	23.4535	1.75727	4.33821e-05	0.000296043	Vadar_029561	CM037151.1	47767039	47772141	-	804	protein_coding	hypothetical protein && sp|Q0D5G4|Y7633_ORYSJ B3 domain-containing protein Os07g0563300 OS=Oryza sativa subsp. japonica OX=39947 GN=Os07g0563300 PE=3 SV=2 && PF02362:B3 DNA binding domain	B3
gene-Vadar_000271	0	2.20727	4.09116	19.1681	32.9979	9.83947	2.09948	20.6685	-3.30175	0.00150391	0.00641436	Vadar_000271	CM037157.1	35234494	35246325	+	1314	protein_coding	hypothetical protein && sp|Q7XS74|Y4474_ORYSJ Putative B3 domain-containing protein Os04g0347400 OS=Oryza sativa subsp. japonica OX=39947 GN=Os04g0347400 PE=3 SV=3 && PF02362:B3 DNA binding domain	B3
gene-Vadar_028593	2.00431	1.10363	23.5242	0	0	0	8.87737	0	5.6769	0.00637433	0.0216423	Vadar_028593	CM037162.1	35930405	35933723	-	2190	protein_coding	hypothetical protein && sp|Q01593|ABI3_ARATH B3 domain-containing transcription factor ABI3 OS=Arabidopsis thaliana OX=3702 GN=ABI3 PE=1 SV=1 && PF02362:B3 DNA binding domain	B3
gene-Vadar_004025	68.1465	98.2233	82.846	13.6915	15.4677	26.8349	83.0719	18.6647	2.14843	6.74597e-07	7.17009e-06	Vadar_004025	CM037155.1	36127048	36127680	+	633	protein_coding	hypothetical protein && sp|Q4PSU4|AGL61_ARATH Agamous-like MADS-box protein AGL61 OS=Arabidopsis thaliana OX=3702 GN=AGL61 PE=1 SV=1 && PF00319:SRF-type transcription factor (DNA-binding and dimerisation domain)	SRF-TF
gene-Vadar_013455	0	0	2.04558	27.3831	60.8398	27.7294	0.68186	38.6508	-5.80073	2.12427e-06	2.02699e-05	Vadar_013455	CM037162.1	40264909	40267857	-	1269	protein_coding	hypothetical protein && sp|Q4PSU4|AGL61_ARATH Agamous-like MADS-box protein AGL61 OS=Arabidopsis thaliana OX=3702 GN=AGL61 PE=1 SV=1 && PF00319:SRF-type transcription factor (DNA-binding and dimerisation domain)	SRF-TF
gene-Vadar_002578	42.0905	56.2853	24.547	5.47661	1.03118	7.15598	40.9742	4.55459	3.14607	1.45768e-05	0.000113048	Vadar_002578	CM037153.1	41302985	41306938	-	612	protein_coding	hypothetical protein && sp|Q6EU39|MADS6_ORYSJ MADS-box transcription factor 6 OS=Oryza sativa subsp. japonica OX=39947 GN=MADS6 PE=1 SV=1 && PF00319:SRF-type transcription factor (DNA-binding and dimerisation domain)|PF01486:K-box region	SRF-TF
gene-Vadar_003970	16.0345	4.41453	38.866	0	0	0	19.7717	0	6.83234	2.41839e-05	0.000176026	Vadar_003970	CM037159.1	27103251	27104515	-	693	protein_coding	hypothetical protein && sp|Q9FKK2|AGL62_ARATH Agamous-like MADS-box protein AGL62 OS=Arabidopsis thaliana OX=3702 GN=AGL62 PE=1 SV=1 && PF00319:SRF-type transcription factor (DNA-binding and dimerisation domain)	SRF-TF
gene-Vadar_029199	0	0	0	8.21492	14.4366	11.6285	0	11.4266	-5.89611	0.000164839	0.000955755	Vadar_029199	CM037153.1	25768803	25769759	+	957	protein_coding	hypothetical protein && sp|Q9FIM0|AGL82_ARATH Agamous-like MADS-box protein AGL82 OS=Arabidopsis thaliana OX=3702 GN=AGL82 PE=1 SV=1 && PF00319:SRF-type transcription factor (DNA-binding and dimerisation domain)	SRF-TF
gene-Vadar_003031	20.0431	18.7618	22.5014	0.912768	1.03118	4.47249	20.4354	2.13881	3.23352	0.000288746	0.00155853	Vadar_003031	CM037152.1	29877709	29882147	-	609	protein_coding	hypothetical protein && sp|Q38841|AGL12_ARATH Agamous-like MADS-box protein AGL12 OS=Arabidopsis thaliana OX=3702 GN=AGL12 PE=1 SV=2 && PF00319:SRF-type transcription factor (DNA-binding and dimerisation domain)|PF01486:K-box region	SRF-TF
novel.4135	160.345	100.431	103.302	65.7193	51.5592	56.3533	121.359	57.8773	1.06806	0.0015308	0.00651076	-	CM037162.1	3333358	3350674	+	1353	-	- && O64645.1 RecName: Full=MADS-box protein SOC1; AltName: Full=Agamous-like MADS-box protein AGL20; AltName: Full=Protein SUPPRESSOR OF CONSTANS OVEREXPRESSION 1 && PF00319:SRF-type transcription factor (DNA-binding and dimerisation domain)|PF01486:K-box region	SRF-TF
gene-Vadar_021349	551.185	530.847	558.443	155.171	383.6	246.881	546.825	261.884	1.0634	0.00177948	0.00740327	Vadar_021349	CM037157.1	3561288	3566920	-	684	protein_coding	hypothetical protein && sp|P23706|DEFA_ANTMA Floral homeotic protein DEFICIENS OS=Antirrhinum majus OX=4151 GN=DEFA PE=1 SV=1 && PF01486:K-box region|PF00319:SRF-type transcription factor (DNA-binding and dimerisation domain)	SRF-TF
gene-Vadar_004501	15.0323	20.969	17.3874	50.2023	30.9355	42.0414	17.7963	41.0597	-1.21124	0.0100649	0.031687	Vadar_004501	CM037154.1	14322120	14324964	+	561	protein_coding	hypothetical protein && sp|Q1PFC2|AGL66_ARATH Agamous-like MADS-box protein AGL66 OS=Arabidopsis thaliana OX=3702 GN=AGL66 PE=1 SV=1 && PF00319:SRF-type transcription factor (DNA-binding and dimerisation domain)	SRF-TF
gene-Vadar_027672	75.1615	83.8761	98.1878	104.968	144.366	285.345	85.7418	178.226	-1.0564	0.0123097	0.037483	Vadar_027672	CM037155.1	49491807	49510410	-	702	protein_coding	hypothetical protein && sp|Q6E6S7|AP1_VITVI Agamous-like MADS-box protein AP1 OS=Vitis vinifera OX=29760 GN=AP1 PE=2 SV=1 && PF00319:SRF-type transcription factor (DNA-binding and dimerisation domain)	SRF-TF
gene-Vadar_004874	31.0668	48.5598	37.8432	87.6258	117.555	49.1973	39.1566	84.7927	-1.11437	0.0124634	0.0378891	Vadar_004874	CM037158.1	4701289	4703638	-	675	protein_coding	hypothetical protein && sp|Q003J2|TM6_VITVI Agamous-like MADS-box protein TM6 OS=Vitis vinifera OX=29760 GN=TM6 PE=2 SV=1 && PF01486:K-box region|PF00319:SRF-type transcription factor (DNA-binding and dimerisation domain)	SRF-TF
gene-Vadar_003573	36.0775	55.1816	30.6837	170.688	371.226	60.8258	40.6476	200.913	-2.30561	0.000128878	0.000772062	Vadar_003573	CM037157.1	11239212	11241817	-	612	protein_coding	hypothetical protein && sp|A2RVQ5|AGL16_ARATH Agamous-like MADS-box protein AGL16 OS=Arabidopsis thaliana OX=3702 GN=AGL16 PE=1 SV=1 && PF01486:K-box region	K-box
gene-Vadar_018694	12852.6	13393.7	10363.9	1025.95	4467.09	609.153	12203.4	2034.06	2.58491	0.00309759	0.011834	Vadar_018694	CM037158.1	9408098	9424168	+	762	protein_coding	hypothetical protein && sp|D7SMN6|FULL_VITVI Agamous-like MADS-box protein FUL-L OS=Vitis vinifera OX=29760 GN=FULL PE=2 SV=1 && PF00319:SRF-type transcription factor (DNA-binding and dimerisation domain)|PF01486:K-box region	K-box
gene-Vadar_025282	56.1206	27.5908	40.9116	79.4108	112.399	79.6103	41.541	90.4734	-1.11814	0.00482064	0.0171696	Vadar_025282	CM037158.1	25984412	26000378	-	789	protein_coding	hypothetical protein && sp|Q6E6S7|AP1_VITVI Agamous-like MADS-box protein AP1 OS=Vitis vinifera OX=29760 GN=AP1 PE=2 SV=1 && PF00319:SRF-type transcription factor (DNA-binding and dimerisation domain)|PF01486:K-box region	K-box
gene-Vadar_003237	0	0	0	10.0405	2.06237	4.47249	0	5.5251	-4.85258	0.014226	0.0421789	Vadar_003237	CM037159.1	26263827	26264558	+	435	protein_coding	hypothetical protein && sp|Q6Z6W2|MAD57_ORYSJ MADS-box transcription factor 57 OS=Oryza sativa subsp. japonica OX=39947 GN=MADS57 PE=1 SV=2 && PF01486:K-box region	K-box
gene-Vadar_018712	758.63	793.512	629.016	200.809	139.21	177.11	727.053	172.376	2.07483	7.49342e-19	5.56417e-17	Vadar_018712	CM037154.1	21796074	21801122	+	2094	protein_coding	hypothetical protein && - && PF14303:No apical meristem-associated C-terminal domain|PF06839:GRF zinc finger	zf-GRF
gene-Vadar_003716	218.47	301.292	288.427	69.3704	76.3075	36.6744	269.396	60.7841	2.15087	5.19827e-10	1.0067e-08	Vadar_003716	CM037158.1	4945972	4950003	-	1623	protein_coding	hypothetical protein && - && PF06839:GRF zinc finger|PF00098:Zinc knuckle	zf-GRF
gene-Vadar_000572	0	0	0	47.464	40.2161	43.8304	0	43.8368	-7.83796	1.25595e-09	2.2966e-08	Vadar_000572	CM037159.1	9358799	9360927	+	1335	protein_coding	hypothetical protein && - && PF06839:GRF zinc finger	zf-GRF
novel.3642	0	0	0	15.5171	18.5613	16.9954	0	17.0246	-6.47235	6.65721e-06	5.60959e-05	-	CM037160.1	23619639	23621123	-	723	-	- && - && PF06839:GRF zinc finger	zf-GRF
gene-Vadar_024828	1.00215	0	0	18.2554	21.6548	21.4679	0.334051	20.4594	-5.77592	2.72354e-05	0.000195955	Vadar_024828	CM037155.1	33444125	33444680	-	456	protein_coding	hypothetical protein && - && PF06839:GRF zinc finger	zf-GRF
gene-Vadar_029207	45.0969	44.1453	40.9116	14.6043	7.21828	10.734	43.3846	10.8522	1.99114	6.8293e-05	0.000440431	Vadar_029207	CM037158.1	4908782	4914235	-	2124	protein_coding	hypothetical protein && - && PF06839:GRF zinc finger	zf-GRF
gene-Vadar_029795	15.0323	5.51816	20.4558	0	0	0	13.6688	0	6.30027	7.46033e-05	0.000475536	Vadar_029795	CM037161.1	20052837	20054026	+	423	protein_coding	hypothetical protein && - && PF06839:GRF zinc finger	zf-GRF
gene-Vadar_008714	0	0	0	3.65107	29.9043	8.05047	0	13.8686	-6.17281	0.000327148	0.00173858	Vadar_008714	CM037156.1	44010340	44011090	-	513	protein_coding	hypothetical protein && - && PF06839:GRF zinc finger	zf-GRF
novel.1935	15.0323	11.0363	5.11395	0	0	0	10.3942	0	5.90332	0.000340622	0.00179916	-	CM037155.1	10504314	10506087	-	717	-	- && - && PF06839:GRF zinc finger	zf-GRF
gene-Vadar_004966	0	0	0	10.0405	4.12473	22.3624	0	12.1759	-5.9928	0.000347122	0.00182954	Vadar_004966	CM037152.1	53034526	53035105	-	462	protein_coding	hypothetical protein && - && PF06839:GRF zinc finger	zf-GRF
gene-Vadar_001423	9.01938	6.6218	9.20511	0	0	0	8.2821	0	5.57638	0.000876944	0.00406278	Vadar_001423	CM037153.1	25123234	25123747	-	411	protein_coding	hypothetical protein && - && PF06839:GRF zinc finger	zf-GRF
novel.1396	12.0258	24.2799	35.7976	61.1555	82.4946	46.5139	24.0345	63.388	-1.39846	0.00651359	0.0220344	-	CM037154.1	23513841	23515951	+	761	-	- && - && PF06839:GRF zinc finger	zf-GRF
gene-Vadar_027516	0	7.72543	1.02279	8.21492	32.9979	21.4679	2.91607	20.8936	-2.86218	0.0127926	0.03873	Vadar_027516	CM037160.1	3953562	3960389	+	360	protein_coding	hypothetical protein && sp|Q9FKT4|QKIL2_ARATH KH domain-containing protein At5g56140 OS=Arabidopsis thaliana OX=3702 GN=At5g56140 PE=2 SV=1 && PF06839:GRF zinc finger	zf-GRF
novel.3628	3.00646	25.3836	14.3191	0.912768	0	3.57799	14.2364	1.49692	3.21674	0.0129579	0.0391007	-	CM037160.1	17523454	17525154	-	728	-	- && - && PF06839:GRF zinc finger	zf-GRF
gene-Vadar_008046	6394.74	3144.25	1646.69	212.675	236.141	93.0277	3728.56	180.615	4.36831	2.63433e-18	1.8018e-16	Vadar_008046	CM037153.1	35431613	35432916	+	843	protein_coding	hypothetical protein && sp|Q9M886|LBD41_ARATH LOB domain-containing protein 41 OS=Arabidopsis thaliana OX=3702 GN=LBD41 PE=2 SV=1 && PF03195:Lateral organ boundaries (LOB) domain	-
gene-Vadar_005833	150.323	105.949	181.034	25.5575	9.28065	3.57799	145.769	12.8054	3.50679	4.99962e-09	8.23971e-08	Vadar_005833	CM037154.1	837818	841129	-	528	protein_coding	hypothetical protein && sp|Q9SHE9|LBD4_ARATH LOB domain-containing protein 4 OS=Arabidopsis thaliana OX=3702 GN=LBD4 PE=1 SV=1 && PF03195:Lateral organ boundaries (LOB) domain	-
gene-Vadar_027053	62.1335	79.4616	41.9344	11.866	12.3742	7.15598	61.1765	10.4654	2.55168	6.01674e-07	6.46145e-06	Vadar_027053	CM037162.1	23451354	23451845	+	492	protein_coding	hypothetical protein && sp|Q9LRW1|LBD22_ARATH LOB domain-containing protein 22 OS=Arabidopsis thaliana OX=3702 GN=LBD22 PE=2 SV=1 && PF03195:Lateral organ boundaries (LOB) domain	-
gene-Vadar_021971	25.0538	16.5545	13.2963	0	0	0	18.3015	0	6.72006	3.59304e-06	3.26398e-05	Vadar_021971	CM037162.1	37487447	37489302	-	606	protein_coding	hypothetical protein && sp|Q9SLB7|LBD16_ARATH LOB domain-containing protein 16 OS=Arabidopsis thaliana OX=3702 GN=LBD16 PE=1 SV=1 && PF03195:Lateral organ boundaries (LOB) domain	-
gene-Vadar_032889	40.0861	51.8707	91.0283	0.912768	11.343	1.78899	60.9951	4.68159	3.73667	4.22088e-06	3.76434e-05	Vadar_032889	CM037157.1	8858099	8858971	-	555	protein_coding	hypothetical protein && sp|Q9SN23|LBD38_ARATH LOB domain-containing protein 38 OS=Arabidopsis thaliana OX=3702 GN=LBD38 PE=1 SV=1 && PF03195:Lateral organ boundaries (LOB) domain	-
gene-Vadar_026720	4411.48	3606.67	2340.14	706.483	1513.78	504.496	3452.77	908.252	1.92695	5.23363e-06	4.56256e-05	Vadar_026720	CM037158.1	10404519	10405383	-	777	protein_coding	hypothetical protein && sp|Q9M886|LBD41_ARATH LOB domain-containing protein 41 OS=Arabidopsis thaliana OX=3702 GN=LBD41 PE=2 SV=1 && PF03195:Lateral organ boundaries (LOB) domain	-
gene-Vadar_011006	257.554	520.915	398.888	73.9342	171.176	106.445	392.452	117.185	1.74533	1.13599e-05	9.03947e-05	Vadar_011006	CM037157.1	8906046	8906787	-	546	protein_coding	hypothetical protein && sp|Q9SN23|LBD38_ARATH LOB domain-containing protein 38 OS=Arabidopsis thaliana OX=3702 GN=LBD38 PE=1 SV=1 && PF03195:Lateral organ boundaries (LOB) domain	-
gene-Vadar_022785	154.332	177.685	164.669	270.179	779.574	352.432	165.562	467.395	-1.49672	0.000245586	0.0013544	Vadar_022785	CM037158.1	12371237	12372288	+	696	protein_coding	hypothetical protein && sp|Q9FN11|LBD37_ARATH LOB domain-containing protein 37 OS=Arabidopsis thaliana OX=3702 GN=LBD37 PE=2 SV=1 && PF03195:Lateral organ boundaries (LOB) domain	-
gene-Vadar_004534	44.0948	81.6688	34.7749	14.6043	21.6548	10.734	53.5128	15.6644	1.77687	0.00118922	0.00525759	Vadar_004534	CM037155.1	45330260	45331169	+	816	protein_coding	hypothetical protein && sp|Q9STS6|LBD27_ARATH LOB domain-containing protein 27 OS=Arabidopsis thaliana OX=3702 GN=LBD27 PE=1 SV=1 && PF03195:Lateral organ boundaries (LOB) domain	-
gene-Vadar_015267	67.1443	206.379	251.606	77.5853	50.528	42.9359	175.043	57.0164	1.61747	0.00160188	0.00677021	Vadar_015267	CM037160.1	3694122	3694970	-	546	protein_coding	hypothetical protein && sp|Q8LBW3|LBD12_ARATH LOB domain-containing protein 12 OS=Arabidopsis thaliana OX=3702 GN=LBD12 PE=1 SV=2 && PF03195:Lateral organ boundaries (LOB) domain	-
gene-Vadar_014233	10.0215	8.82906	8.18232	28.2958	14.4366	54.5643	9.01097	32.4322	-1.85101	0.00693753	0.0232143	Vadar_014233	CM037158.1	14395266	14396177	+	912	protein_coding	hypothetical protein && sp|Q9FKZ3|LBD36_ARATH LOB domain-containing protein 36 OS=Arabidopsis thaliana OX=3702 GN=LBD36 PE=2 SV=1 && PF03195:Lateral organ boundaries (LOB) domain	-
gene-Vadar_001550	17.0366	3.3109	3.06837	33.7724	7.21828	113.601	7.80529	51.5306	-2.71915	0.00733713	0.0243214	Vadar_001550	CM037160.1	4175099	4175647	+	549	protein_coding	hypothetical protein && sp|Q9SRL8|LBD21_ARATH LOB domain-containing protein 21 OS=Arabidopsis thaliana OX=3702 GN=LBD21 PE=2 SV=1 && PF03195:Lateral organ boundaries (LOB) domain	-
gene-Vadar_032882	1.00215	0	3.06837	8.21492	9.28065	16.1009	1.35684	11.1988	-3.02806	0.0112535	0.0347957	Vadar_032882	CM037159.1	27865524	27866520	+	528	protein_coding	hypothetical protein && sp|Q9SN23|LBD38_ARATH LOB domain-containing protein 38 OS=Arabidopsis thaliana OX=3702 GN=LBD38 PE=1 SV=1 && PF03195:Lateral organ boundaries (LOB) domain	-
gene-Vadar_016594	200.431	50.7671	79.7776	40.1618	37.1226	50.9863	110.325	42.7569	1.36783	0.0113683	0.0350918	Vadar_016594	CM037156.1	39154410	39157744	+	789	protein_coding	hypothetical protein && sp|Q9SHE9|LBD4_ARATH LOB domain-containing protein 4 OS=Arabidopsis thaliana OX=3702 GN=LBD4 PE=1 SV=1 && PF03195:Lateral organ boundaries (LOB) domain	-
gene-Vadar_008600	261.562	226.245	108.416	0	1.03118	0	198.741	0.343728	9.1983	2.99823e-13	9.99938e-12	Vadar_008600	CM037155.1	50644323	50645888	+	1167	protein_coding	hypothetical protein && sp|Q9ZVH0|FEZ_ARATH Protein FEZ OS=Arabidopsis thaliana OX=3702 GN=FEZ PE=2 SV=1 && PF02365:No apical meristem (NAM) protein	NAM
gene-Vadar_021998	147.317	130.229	48.0711	0	0	0	108.539	0	9.28733	1.23048e-12	3.69971e-11	Vadar_021998	JAFMTH010000102.1	161828	163365	-	1167	protein_coding	hypothetical protein && sp|Q9ZVH0|FEZ_ARATH Protein FEZ OS=Arabidopsis thaliana OX=3702 GN=FEZ PE=2 SV=1 && PF02365:No apical meristem (NAM) protein	NAM
novel.1194	46.0991	26.4872	36.8204	0	0	0	36.4689	0	7.71527	6.73492e-09	1.08404e-07	-	CM037153.1	18192756	18194531	-	1175	-	- && Q84K00.2 RecName: Full=NAC domain-containing protein 78; Short=ANAC078; AltName: Full=Protein NTM1-like 11 && PF02365:No apical meristem (NAM) protein	NAM
gene-Vadar_028722	2087.49	994.373	779.366	188.943	378.444	199.473	1287.08	255.62	2.33295	6.97974e-08	9.0767e-07	Vadar_028722	CM037155.1	43117652	43120316	-	1080	protein_coding	hypothetical protein && sp|Q9FLJ2|NC100_ARATH NAC domain-containing protein 100 OS=Arabidopsis thaliana OX=3702 GN=NAC100 PE=2 SV=1 && PF02365:No apical meristem (NAM) protein	NAM
gene-Vadar_011248	71.1529	135.747	77.732	253.75	327.916	662.822	94.8773	414.829	-2.13012	1.09819e-06	1.11816e-05	Vadar_011248	CM037151.1	47553319	47557072	+	987	protein_coding	hypothetical protein && sp|Q9LD44|NAC56_ARATH NAC transcription factor 56 OS=Arabidopsis thaliana OX=3702 GN=NAC056 PE=2 SV=1 && PF02365:No apical meristem (NAM) protein	NAM
gene-Vadar_021570	2.00431	1.10363	2.04558	28.2958	26.8108	34.8854	1.71784	29.9973	-4.11636	1.33212e-06	1.33361e-05	Vadar_021570	CM037159.1	37601193	37603599	+	1059	protein_coding	hypothetical protein && sp|Q9SQL0|JA2_SOLLC NAC domain-containing protein JA2 OS=Solanum lycopersicum OX=4081 GN=JA2 PE=2 SV=1 && PF02365:No apical meristem (NAM) protein	NAM
novel.2456	726.561	444.764	305.814	145.13	200.05	127.913	492.38	157.698	1.64385	9.2819e-06	7.54681e-05	-	CM037157.1	5090018	5096080	+	1906	-	- && Q9SV87.1 RecName: Full=Protein BEARSKIN2; AltName: Full=NAC domain-containing protein 70; Short=ANAC070 && PF02365:No apical meristem (NAM) protein	NAM
gene-Vadar_027681	14.0302	16.5545	13.2963	0	0	0	14.627	0	6.39537	1.53373e-05	0.00011806	Vadar_027681	CM037161.1	43429112	43431984	+	852	protein_coding	hypothetical protein && sp|Q52QH4|NAC68_ORYSJ NAC domain-containing protein 68 OS=Oryza sativa subsp. japonica OX=39947 GN=NAC068 PE=2 SV=1 && PF02365:No apical meristem (NAM) protein	NAM
gene-Vadar_018377	4.00861	1.10363	0	25.5575	28.8731	21.4679	1.70408	25.2995	-3.87418	4.49027e-05	0.000305488	Vadar_018377	CM037159.1	37613767	37616205	+	1062	protein_coding	hypothetical protein && sp|Q9SQL0|JA2_SOLLC NAC domain-containing protein JA2 OS=Solanum lycopersicum OX=4081 GN=JA2 PE=2 SV=1 && PF02365:No apical meristem (NAM) protein	NAM
gene-Vadar_032697	3.00646	0	3.06837	15.5171	17.5301	16.1009	2.02494	16.3827	-2.99243	0.00187924	0.0077523	Vadar_032697	CM037153.1	11108729	11110983	-	576	protein_coding	hypothetical protein && - && PF02365:No apical meristem (NAM) protein	NAM
gene-Vadar_018821	2852.13	2933.46	2698.12	298.475	1894.28	400.735	2827.9	864.498	1.71013	0.00344488	0.0129291	Vadar_018821	CM037152.1	37311771	37313996	-	843	protein_coding	hypothetical protein && sp|K4BWV2|NAP1_SOLLC NAC domain-containing protein 1 OS=Solanum lycopersicum OX=4081 GN=NAP1 PE=2 SV=1 && PF02365:No apical meristem (NAM) protein	NAM
gene-Vadar_011278	26.056	2.20727	0	0	0	0	9.42109	0	5.76288	0.0156585	0.0455718	Vadar_011278	CM037158.1	2742680	2747211	+	1887	protein_coding	hypothetical protein && sp|Q9FFI5|NAC86_ARATH NAC domain-containing protein 86 OS=Arabidopsis thaliana OX=3702 GN=NAC086 PE=2 SV=1 && PF02365:No apical meristem (NAM) protein	NAM
gene-Vadar_028762	266.573	296.877	277.176	602.427	707.392	660.139	280.209	656.653	-1.22873	2.26635e-11	5.44411e-10	Vadar_028762	JAFMTH010000002.1	241115	243869	-	672	protein_coding	hypothetical protein && sp|Q9M2Z4|MSBP2_ARATH Membrane steroid-binding protein 2 OS=Arabidopsis thaliana OX=3702 GN=MSBP2 PE=1 SV=1 && PF00173:Cytochrome b5-like Heme/Steroid binding domain	-
gene-Vadar_007478	5.01077	13.2436	12.2735	36.5107	39.185	50.9863	10.1759	42.2273	-2.06007	0.000209292	0.00117595	Vadar_007478	CM037159.1	22098149	22102442	-	789	protein_coding	hypothetical protein && sp|F4J7A7|PPD7_ARATH PsbP domain-containing protein 7, chloroplastic OS=Arabidopsis thaliana OX=3702 GN=PPD7 PE=2 SV=1 && PF01789:PsbP	-
novel.3666	22.0474	23.1763	30.6837	73.0215	53.6215	72.4543	25.3025	66.3658	-1.39235	0.00039244	0.00203448	-	CM037160.1	31989261	31992483	-	971	-	- && P82715.3 RecName: Full=PsbP domain-containing protein 5, chloroplastic; AltName: Full=OEC23-like protein 6; AltName: Full=PsbP-related thylakoid lumenal protein 4; AltName: Full=Thylakoid lumenal 35.8 kDa protein; Flags: Precursor && PF01789:PsbP	-
gene-Vadar_013235	92.1981	65.1143	121.712	43.8129	36.0914	35.7799	93.0082	38.5614	1.27078	0.000807111	0.00378294	Vadar_013235	CM037158.1	28117730	28128799	+	1302	protein_coding	hypothetical protein && sp|P82538|PPL1_ARATH PsbP-like protein 1, chloroplastic OS=Arabidopsis thaliana OX=3702 GN=PPL1 PE=1 SV=1 && PF01789:PsbP	-
gene-Vadar_011009	5.01077	0	3.06837	25.5575	18.5613	16.1009	2.69305	20.0733	-2.87629	0.00174843	0.00729555	Vadar_011009	CM037161.1	38569992	38575659	+	840	protein_coding	hypothetical protein && sp|Q9LXX5|PPD6_ARATH PsbP domain-containing protein 6, chloroplastic OS=Arabidopsis thaliana OX=3702 GN=PPD6 PE=1 SV=1 && PF01789:PsbP	-
gene-Vadar_002869	66.1421	84.9797	113.53	312.167	616.647	250.459	88.2172	393.091	-2.15505	1.33297e-07	1.62201e-06	Vadar_002869	CM037153.1	36994948	37001926	+	1446	protein_coding	hypothetical protein && sp|Q94JW8|SPL6_ARATH Squamosa promoter-binding-like protein 6 OS=Arabidopsis thaliana OX=3702 GN=SPL6 PE=1 SV=2 && PF03110:SBP domain	SBP
gene-Vadar_029067	15.0323	24.2799	33.7521	0	0	0	24.3548	0	7.13122	4.16479e-07	4.61457e-06	Vadar_029067	CM037162.1	5038047	5040099	-	990	protein_coding	hypothetical protein && sp|Q8GXL3|SPL8_ARATH Squamosa promoter-binding-like protein 8 OS=Arabidopsis thaliana OX=3702 GN=SPL8 PE=1 SV=2 && PF03110:SBP domain	SBP
gene-Vadar_000955	178.383	155.612	184.102	527.58	304.199	577.845	172.699	469.875	-1.44439	1.95008e-06	1.8761e-05	Vadar_000955	CM037152.1	33227035	33231895	+	1380	protein_coding	hypothetical protein && sp|Q5Z818|SPL12_ORYSJ Squamosa promoter-binding-like protein 12 OS=Oryza sativa subsp. japonica OX=39947 GN=SPL12 PE=2 SV=1 && PF03110:SBP domain	SBP
gene-Vadar_020530	2.00431	4.41453	2.04558	25.5575	8.24946	23.2569	2.82147	19.0213	-2.76884	0.00228604	0.00917121	Vadar_020530	CM037159.1	35885888	35888731	-	1104	protein_coding	hypothetical protein && sp|B9DI20|SP13A_ARATH Squamosa promoter-binding-like protein 13A OS=Arabidopsis thaliana OX=3702 GN=SPL13A PE=1 SV=1 && PF03110:SBP domain	SBP
gene-Vadar_000071	30.0646	34.2126	35.7976	10.0405	14.4366	9.83947	33.3583	11.4388	1.55028	0.00238473	0.00949935	Vadar_000071	CM037158.1	5484481	5487755	+	1104	protein_coding	hypothetical protein && sp|B9DI20|SP13A_ARATH Squamosa promoter-binding-like protein 13A OS=Arabidopsis thaliana OX=3702 GN=SPL13A PE=1 SV=1 && PF03110:SBP domain	SBP
gene-Vadar_000493	573.232	474.562	402.979	176.164	208.299	158.326	483.591	180.93	1.41969	6.09032e-09	9.87382e-08	Vadar_000493	CM037154.1	43755905	43763967	-	1251	protein_coding	hypothetical protein && - && PF12874:Zinc-finger of C2H2 type	-
gene-Vadar_025870	27.0582	14.3472	38.866	107.707	118.586	125.23	26.7571	117.174	-2.12581	2.48667e-07	2.87367e-06	Vadar_025870	CM037162.1	11050873	11055641	+	1890	protein_coding	hypothetical protein && sp|Q0WVD6|ANM3_ARATH Probable protein arginine N-methyltransferase 3 OS=Arabidopsis thaliana OX=3702 GN=PRMT3 PE=2 SV=1 && PF12756:C2H2 type zinc-finger (2 copies)|PF13649:Methyltransferase domain	-
gene-Vadar_032213	0	0	0	20.0809	14.4366	0.894497	0	11.804	-5.94344	0.00144274	0.006198	Vadar_032213	CM037161.1	24508955	24509692	+	738	protein_coding	hypothetical protein && sp|Q681X4|ZAT5_ARATH Zinc finger protein ZAT5 OS=Arabidopsis thaliana OX=3702 GN=ZAT5 PE=2 SV=1 && PF13912:C2H2-type zinc finger	-
gene-Vadar_021401	0	0	0	7.30215	5.15592	11.6285	0	8.02884	-5.39112	0.00168513	0.00706931	Vadar_021401	CM037158.1	27524608	27526819	-	1125	protein_coding	hypothetical protein && - && PF12874:Zinc-finger of C2H2 type	-
gene-Vadar_021467	0	0	0	5.47661	4.12473	14.312	0	7.9711	-5.38135	0.00252463	0.00994607	Vadar_021467	CM037158.1	40915815	40916657	-	843	protein_coding	hypothetical protein && sp|Q681X4|ZAT5_ARATH Zinc finger protein ZAT5 OS=Arabidopsis thaliana OX=3702 GN=ZAT5 PE=2 SV=1 && PF13912:C2H2-type zinc finger	-
gene-Vadar_021406	18.0388	37.5235	52.1623	94.0151	87.6506	67.9818	35.9082	83.2158	-1.21333	0.00799207	0.0261315	Vadar_021406	CM037158.1	41817761	41820764	-	996	protein_coding	hypothetical protein && sp|O64571|UBA1C_ARATH UBP1-associated proteins 1C OS=Arabidopsis thaliana OX=3702 GN=UBA1C PE=3 SV=2 && PF12874:Zinc-finger of C2H2 type|PF08790:LYAR-type C2HC zinc finger	-
gene-Vadar_033022	1.00215	19.8654	1.02279	72.1087	48.4656	81.3992	7.29678	67.3245	-3.22173	0.000468824	0.00237549	Vadar_033022	CM037152.1	50367047	50375191	+	3045	protein_coding	hypothetical protein && sp|P60838|SUMM2_ARATH Disease resistance protein SUMM2 OS=Arabidopsis thaliana OX=3702 GN=SUMM2 PE=1 SV=1 && PF13855:Leucine rich repeat|PF12874:Zinc-finger of C2H2 type|PF00931:NB-ARC domain	NB-ARC
gene-Vadar_014655	2.00431	5.51816	6.13674	55.6789	169.114	79.6103	4.55307	101.468	-4.48319	3.06154e-11	7.23148e-10	Vadar_014655	CM037152.1	50473217	50477739	+	1251	protein_coding	hypothetical protein && sp|Q9S7V4|HA22A_ARATH HVA22-like protein a OS=Arabidopsis thaliana OX=3702 GN=HVA22A PE=2 SV=1 && PF12874:Zinc-finger of C2H2 type|PF03134:TB2/DP1, HVA22 family	TB2_DP1_HVA22
gene-Vadar_027754	40.0861	34.2126	16.3646	2.73831	5.15592	3.57799	30.2211	3.82407	2.9927	4.85549e-05	0.000326943	Vadar_027754	CM037152.1	50326136	50330094	+	1245	protein_coding	hypothetical protein && sp|Q9S7V4|HA22A_ARATH HVA22-like protein a OS=Arabidopsis thaliana OX=3702 GN=HVA22A PE=2 SV=1 && PF12874:Zinc-finger of C2H2 type|PF03134:TB2/DP1, HVA22 family	TB2_DP1_HVA22
novel.3703	68.1465	96.0161	101.256	0	0	0	88.4729	0	8.99213	7.42345e-13	2.32567e-11	-	CM037160.1	42223951	42225750	-	1650	-	& Q9SFW8.1 RecName: Full=Protein NLP5; Short=Sheet2!T215; AltName: Full=NIN-like protein 5; AltName: Full=Nodule inception protein-like protein 5 && PF00564:PB1 domain	-
novel.1108	56.1206	59.5962	19.433	1.82554	0	2.68349	45.0499	1.50301	4.86199	1.88935e-07	2.23136e-06	-	CM037153.1	591443	594342	-	1168	-	- && O22864.1 RecName: Full=Protein NLP8; Short=AtNLP8; AltName: Full=NIN-like protein 8; AltName: Full=Nodule inception protein-like protein 8 && PF00564:PB1 domain	-
novel.3543	120.258	185.41	183.079	57.5044	20.6237	30.4129	162.916	36.1803	2.16624	7.77385e-07	8.16892e-06	-	CM037160.1	43282855	43287823	+	4354	-	- && Q84TH9.2 RecName: Full=Protein NLP7; Short=AtNLP7; AltName: Full=NIN-like protein 7; AltName: Full=Nodule inception protein-like protein 7 && PF00564:PB1 domain	-
novel.3544	92.1981	98.2233	85.9144	42.9001	46.4032	33.0964	92.1119	40.7999	1.17727	0.000270808	0.00147295	-	CM037160.1	43240669	43250928	+	1595	-	- && Q9SFW8.1 RecName: Full=Protein NLP5; Short=AtNLP5; AltName: Full=NIN-like protein 5; AltName: Full=Nodule inception protein-like protein 5 && PF00564:PB1 domain	-
novel.3021	222.478	271.494	302.746	167.037	73.214	122.546	265.573	120.932	1.13274	0.00120455	0.00531577	-	CM037158.1	37200756	37205194	-	2383	-	- && Q84TH9.2 RecName: Full=Protein NLP7; Short=AtNLP7; AltName: Full=NIN-like protein 7; AltName: Full=Nodule inception protein-like protein 7 && PF00564:PB1 domain	-
gene-Vadar_019599	1248.68	631.278	534.919	462.774	422.785	267.455	804.96	384.338	1.06691	0.00520365	0.0182962	Vadar_019599	CM037154.1	29682519	29685555	-	627	protein_coding	hypothetical protein && sp|Q8L9X2|RBCX2_ARATH Chaperonin-like RbcX protein 2, chloroplastic OS=Arabidopsis thaliana OX=3702 GN=RBCX2 PE=1 SV=1 && PF02341:RbcX protein	-
novel.2526	63.1357	47.4562	34.7749	121.398	91.7753	77.8213	48.4556	96.9982	-1.00071	0.0082926	0.0269274	-	CM037157.1	23984184	23992933	+	2602	-	&& Q8RWY4.2 RecName: Full=Protein NLP6; Short=AtNLP6; AltName: Full=NIN-like protein 6; AltName: Full=Nodule inception protein-like protein 6 && PF00564:PB1 domain	-
novel.2740	0	2.20727	2.04558	5.47661	15.4677	12.523	1.41762	11.1558	-2.99013	0.0125805	0.0381889	-	CM037158.1	5501672	5502259	+	588	-	- && Q84TH9.2 RecName: Full=Protein NLP7; Short=AtNLP7; AltName: Full=NIN-like protein 7; AltName: Full=Nodule inception protein-like protein 7 && PF00564:PB1 domain	-
gene-Vadar_016811	118.254	128.021	205.581	8.21492	3.09355	0	150.619	3.76949	5.32012	7.09578e-16	3.5256e-14	Vadar_016811	CM037158.1	34505640	34508865	+	1854	protein_coding	hypothetical protein && sp|Q9SZL7|FRS9_ARATH Protein FAR1-RELATED SEQUENCE 9 OS=Arabidopsis thaliana OX=3702 GN=FRS9 PE=2 SV=2 && PF03101:FAR1 DNA-binding domain|PF04434:SWIM zinc finger	FAR1
gene-Vadar_002816	286.616	267.079	274.108	533.969	536.215	593.946	275.934	554.71	-1.00737	1.74744e-08	2.56673e-07	Vadar_002816	CM037152.1	47570735	47574465	+	2019	protein_coding	hypothetical protein && sp|Q9SY66|FRS11_ARATH Protein FAR1-RELATED SEQUENCE 11 OS=Arabidopsis thaliana OX=3702 GN=FRS11 PE=1 SV=1 && PF03101:FAR1 DNA-binding domain|PF10551:MULE transposase domain	FAR1
gene-Vadar_014728	31.0668	28.6945	26.5925	0	0	0	28.7846	0	7.37275	3.90373e-08	5.33735e-07	Vadar_014728	CM037156.1	22204653	22206436	-	579	protein_coding	hypothetical protein && - && PF03101:FAR1 DNA-binding domain	FAR1
gene-Vadar_011080	66.1421	54.078	81.8232	201.722	152.615	195	67.3478	183.112	-1.44236	1.09476e-06	1.11551e-05	Vadar_011080	CM037153.1	11976644	11983914	+	642	protein_coding	hypothetical protein && sp|Q9SZL8|FRS5_ARATH Protein FAR1-RELATED SEQUENCE 5 OS=Arabidopsis thaliana OX=3702 GN=FRS5 PE=1 SV=1 && PF03101:FAR1 DNA-binding domain	FAR1
gene-Vadar_019646	113.243	100.431	66.4813	46.5512	22.686	22.3624	93.3851	30.5332	1.61021	0.000342488	0.00180795	Vadar_019646	CM037154.1	10479967	10482202	+	2076	protein_coding	hypothetical protein && sp|Q9LKR4|FRS10_ARATH Putative protein FAR1-RELATED SEQUENCE 10 OS=Arabidopsis thaliana OX=3702 GN=FRS10 PE=2 SV=2 && PF03101:FAR1 DNA-binding domain|PF10551:MULE transposase domain	FAR1
gene-Vadar_018249	12.0258	5.51816	4.09116	0	0	0	7.21172	0	5.37731	0.00284535	0.0110143	Vadar_018249	CM037153.1	34852085	34856826	-	1602	protein_coding	hypothetical protein && sp|Q5UBY2|FRS1_ARATH Protein FAR1-RELATED SEQUENCE 1 OS=Arabidopsis thaliana OX=3702 GN=FRS1 PE=1 SV=1 && PF03101:FAR1 DNA-binding domain|PF04434:SWIM zinc finger	FAR1
gene-Vadar_012663	59.1271	66.218	32.7293	13.6915	11.343	26.8349	52.6914	17.2898	1.60072	0.00319093	0.0121319	Vadar_012663	CM037161.1	43121316	43123881	-	564	protein_coding	hypothetical protein && sp|Q9SZL8|FRS5_ARATH Protein FAR1-RELATED SEQUENCE 5 OS=Arabidopsis thaliana OX=3702 GN=FRS5 PE=1 SV=1 && PF03101:FAR1 DNA-binding domain	FAR1
gene-Vadar_004524	11.0237	14.3472	12.2735	0	4.12473	0	12.5481	1.37491	3.24989	0.0125883	0.0381955	Vadar_004524	CM037158.1	15098195	15100930	+	1563	protein_coding	hypothetical protein && sp|Q9M8J3|FRS7_ARATH Protein FAR1-RELATED SEQUENCE 7 OS=Arabidopsis thaliana OX=3702 GN=FRS7 PE=2 SV=1 && PF03101:FAR1 DNA-binding domain	FAR1
gene-Vadar_022711	17.0366	5.51816	6.13674	114.096	22.686	208.418	9.56384	115.067	-3.58483	5.2647e-06	4.58571e-05	Vadar_022711	CM037159.1	41510705	41511331	-	627	protein_coding	hypothetical protein && sp|O82155|DOF17_ARATH Dof zinc finger protein DOF1.7 OS=Arabidopsis thaliana OX=3702 GN=DOF1.7 PE=2 SV=1 && PF02701:Dof domain, zinc finger	zf-Dof
gene-Vadar_026574	68.1465	26.4872	14.3191	1.82554	5.15592	3.57799	36.3176	3.51981	3.37986	7.38043e-05	0.000471226	Vadar_026574	CM037156.1	16158557	16158892	+	336	protein_coding	hypothetical protein && sp|P68350|DOF15_ARATH Dof zinc finger protein DOF1.5 OS=Arabidopsis thaliana OX=3702 GN=DOF1.5 PE=1 SV=1 && PF02701:Dof domain, zinc finger	zf-Dof
gene-Vadar_006431	18.0388	18.7618	53.1851	166.124	56.7151	182.477	29.9952	135.105	-2.17109	0.000258225	0.0014151	Vadar_006431	CM037152.1	37142889	37145325	+	1200	protein_coding	hypothetical protein && sp|Q8LFV3|CDF3_ARATH Cyclic dof factor 3 OS=Arabidopsis thaliana OX=3702 GN=CDF3 PE=1 SV=2 && PF02701:Dof domain, zinc finger	zf-Dof
gene-Vadar_006314	167.36	24.2799	52.1623	10.9532	22.686	14.312	81.2673	15.9837	2.35127	0.00111525	0.00497806	Vadar_006314	CM037162.1	30098394	30099781	-	750	protein_coding	hypothetical protein && sp|Q84TE9|DOF53_ARATH Dof zinc finger protein DOF5.3 OS=Arabidopsis thaliana OX=3702 GN=DOF5.3 PE=2 SV=1 && PF02701:Dof domain, zinc finger	zf-Dof
gene-Vadar_025035	212.457	150.094	126.826	65.7193	97.9624	56.3533	163.126	73.345	1.15666	0.00118579	0.00524416	Vadar_025035	CM037156.1	35060553	35062239	-	954	protein_coding	hypothetical protein && sp|Q84TE9|DOF53_ARATH Dof zinc finger protein DOF5.3 OS=Arabidopsis thaliana OX=3702 GN=DOF5.3 PE=2 SV=1 && PF02701:Dof domain, zinc finger	zf-Dof
gene-Vadar_007942	278.599	124.711	118.644	392.49	350.602	471.4	173.984	404.831	-1.21766	0.00131281	0.00572679	Vadar_007942	CM037155.1	43384319	43387673	+	1395	protein_coding	hypothetical protein && sp|Q93ZL5|CDF2_ARATH Cyclic dof factor 2 OS=Arabidopsis thaliana OX=3702 GN=CDF2 PE=1 SV=2 && PF02701:Dof domain, zinc finger	zf-Dof
gene-Vadar_025013	6.01292	7.72543	4.09116	0	0	0	5.94317	0	5.09539	0.00574496	0.0198427	Vadar_025013	CM037160.1	765733	766572	-	840	protein_coding	hypothetical protein && sp|Q43385|DOF37_ARATH Dof zinc finger protein DOF3.7 OS=Arabidopsis thaliana OX=3702 GN=DOF3.7 PE=1 SV=2 && PF02701:Dof domain, zinc finger	zf-Dof
gene-Vadar_021714	182.392	227.348	244.447	9.12768	14.4366	8.94497	218.062	10.8364	4.34325	4.95562e-30	1.11006e-27	Vadar_021714	CM037160.1	341265	344001	+	1509	protein_coding	hypothetical protein && sp|Q9SZA4|CDC21_ARATH Cell division cycle 20.1, cofactor of APC complex OS=Arabidopsis thaliana OX=3702 GN=CDC20-1 PE=1 SV=1 && PF12894:Anaphase-promoting complex subunit 4 WD40 domain|PF00400:WD domain, G-beta repeat	WD40
gene-Vadar_002186	134.289	162.234	183.079	0	0	0	159.867	0	9.846	9.95226e-16	4.86394e-14	Vadar_002186	CM037162.1	12454326	12457874	+	1050	protein_coding	hypothetical protein && sp|O24076|GBLP_MEDSA Guanine nucleotide-binding protein subunit beta-like protein OS=Medicago sativa OX=3879 GN=GB1 PE=2 SV=1 && PF00400:WD domain, G-beta repeat	WD40
gene-Vadar_026265	532.144	634.589	663.791	267.441	351.633	241.514	610.174	286.863	1.08995	3.92781e-06	3.52991e-05	Vadar_026265	CM037154.1	23482549	23495886	-	1407	protein_coding	hypothetical protein && sp|Q7ZYQ6|DCA13_XENLA DDB1- and CUL4-associated factor 13 OS=Xenopus laevis OX=8355 GN=dcaf13 PE=2 SV=1 && PF04158:Sof1-like domain|PF00400:WD domain, G-beta repeat	WD40
novel.1276	152.327	62.9071	39.8888	176.164	466.095	574.267	85.0411	405.509	-2.25253	5.76951e-05	0.000379458	-	CM037153.1	43893936	43914659	-	1476	-	- && Q9C827.1 RecName: Full=Coatomer subunit beta'-2; AltName: Full=Beta'-coat protein 2; Short=Beta'-COP 2 && PF00400:WD domain, G-beta repeat	WD40
gene-Vadar_032596	74.1594	16.5545	24.547	7.30215	8.24946	6.26148	38.4203	7.27103	2.40668	0.00119696	0.00528836	Vadar_032596	CM037155.1	25594253	25603629	+	1437	protein_coding	hypothetical protein && sp|Q9FUY2|LEUNG_ARATH Transcriptional corepressor LEUNIG OS=Arabidopsis thaliana OX=3702 GN=LUG PE=1 SV=2 && PF00400:WD domain, G-beta repeat	WD40
gene-Vadar_013540	36.0775	65.1143	13.2963	3.65107	14.4366	8.05047	38.1627	8.7127	2.13822	0.00609613	0.0208531	Vadar_013540	CM037157.1	5680273	5681637	+	1365	protein_coding	hypothetical protein && sp|O48716|JGB_ARATH Protein JINGUBANG OS=Arabidopsis thaliana OX=3702 GN=JGB PE=1 SV=1 && PF00400:WD domain, G-beta repeat	WD40
gene-Vadar_018779	4.00861	7.72543	8.18232	22.8192	14.4366	32.2019	6.63879	23.1526	-1.80966	0.00933152	0.0297546	Vadar_018779	CM037162.1	573100	576515	+	2115	protein_coding	hypothetical protein && sp|Q498F0|WDR44_XENLA WD repeat-containing protein 44 OS=Xenopus laevis OX=8355 GN=wdr44 PE=2 SV=1 && PF00400:WD domain, G-beta repeat	WD40
gene-Vadar_017938	73.1572	39.7308	36.8204	381.537	439.284	355.115	49.9028	391.979	-2.9704	1.24884e-19	1.02033e-17	Vadar_017938	CM037155.1	50765704	50767518	+	936	protein_coding	hypothetical protein && sp|P81392|MYB06_ANTMA Myb-related protein 306 OS=Antirrhinum majus OX=4151 GN=MYB306 PE=2 SV=1 && PF00249:Myb-like DNA-binding domain	Myb_DNA-binding
gene-Vadar_018252	133.286	75.047	86.9371	696.442	570.244	483.028	98.4235	583.238	-2.56516	1.69156e-17	1.00373e-15	Vadar_018252	CM037153.1	34971289	34973677	-	558	protein_coding	hypothetical protein && sp|P81395|MYB30_ANTMA Myb-related protein 330 OS=Antirrhinum majus OX=4151 GN=MYB330 PE=2 SV=1 && PF00249:Myb-like DNA-binding domain	Myb_DNA-binding
gene-Vadar_025918	158.34	112.571	120.689	567.742	250.577	432.042	130.533	416.787	-1.67491	2.15262e-06	2.04895e-05	Vadar_025918	CM037153.1	38210178	38212401	-	984	protein_coding	hypothetical protein && sp|P81392|MYB06_ANTMA Myb-related protein 306 OS=Antirrhinum majus OX=4151 GN=MYB306 PE=2 SV=1 && PF00249:Myb-like DNA-binding domain	Myb_DNA-binding
gene-Vadar_006517	269.579	236.177	161.601	507.499	650.677	418.625	222.453	525.6	-1.24001	2.39323e-05	0.000174336	Vadar_006517	JAFMTH010000102.1	83682	85517	-	936	protein_coding	hypothetical protein && sp|P81392|MYB06_ANTMA Myb-related protein 306 OS=Antirrhinum majus OX=4151 GN=MYB306 PE=2 SV=1 && PF00249:Myb-like DNA-binding domain	Myb_DNA-binding
gene-Vadar_016906	69.1486	54.078	42.9572	20.9937	19.5925	11.6285	55.3946	17.4049	1.67401	0.000330554	0.0017546	Vadar_016906	CM037154.1	21098349	21099814	+	822	protein_coding	hypothetical protein && sp|P81395|MYB30_ANTMA Myb-related protein 330 OS=Antirrhinum majus OX=4151 GN=MYB330 PE=2 SV=1 && PF00249:Myb-like DNA-binding domain	Myb_DNA-binding
gene-Vadar_024343	103.222	51.8707	43.98	40.1618	18.5613	12.523	66.3575	23.7487	1.48199	0.0115573	0.035561	Vadar_024343	CM037151.1	34511488	34521664	-	1794	protein_coding	hypothetical protein && sp|Q9SQQ9|PHL9_ARATH Myb-related protein 2 OS=Arabidopsis thaliana OX=3702 GN=MYR2 PE=1 SV=1 && PF14379:MYB-CC type transfactor, LHEQLE motif|PF00249:Myb-like DNA-binding domain	Myb_DNA-binding
gene-Vadar_012174	4037.68	5961.82	6339.25	1849.27	2095.36	2162.89	5446.25	2035.84	1.41962	9.79686e-10	1.82242e-08	Vadar_012174	CM037158.1	2310817	2312562	+	1746	protein_coding	hypothetical protein && sp|Q7Y1B6|GAI_SOLLC DELLA protein GAI OS=Solanum lycopersicum OX=4081 GN=GAI PE=2 SV=1 && PF03514:GRAS domain family|PF12041:Transcriptional regulator DELLA protein N terminal	GRAS
gene-Vadar_015951	558.2	448.075	375.364	102.23	160.865	72.4543	460.546	111.85	2.04467	3.42764e-09	5.82395e-08	Vadar_015951	CM037162.1	4581136	4583271	+	2136	protein_coding	hypothetical protein && sp|O81316|SCL6_ARATH Scarecrow-like protein 6 OS=Arabidopsis thaliana OX=3702 GN=SCL6 PE=1 SV=1 && PF03514:GRAS domain family	GRAS
gene-Vadar_004219	0	0	0	18.2554	16.4989	14.312	0	16.3554	-6.4149	9.46171e-06	7.67675e-05	Vadar_004219	CM037162.1	40778549	40780297	-	1749	protein_coding	hypothetical protein && sp|A0A0M4FMK2|RAM1_PETHY GRAS family protein RAM1 OS=Petunia hybrida OX=4102 GN=RAM1 PE=2 SV=1 && PF03514:GRAS domain family	GRAS
gene-Vadar_011270	11.0237	15.4509	13.2963	0	0	0	13.2569	0	6.2532	3.47111e-05	0.000243676	Vadar_011270	CM037151.1	29334511	29340968	-	2373	protein_coding	hypothetical protein && sp|Q2Z2E9|SCR_IPONI Protein SCARECROW OS=Ipomoea nil OX=35883 GN=SCR PE=1 SV=1 && PF03514:GRAS domain family	GRAS
gene-Vadar_020902	65.14	60.6998	68.5269	192.594	64.9645	277.294	64.7889	178.284	-1.46146	0.00357736	0.0133351	Vadar_020902	CM037156.1	25626001	25627599	-	1599	protein_coding	hypothetical protein && sp|Q9M0M5|SCL13_ARATH Scarecrow-like protein 13 OS=Arabidopsis thaliana OX=3702 GN=SCL13 PE=2 SV=2 && PF03514:GRAS domain family	GRAS
gene-Vadar_023706	117.252	56.2853	64.4358	265.616	91.7753	179.794	79.3243	179.062	-1.17438	0.0130118	0.0392456	Vadar_023706	CM037151.1	42858581	42860134	-	1554	protein_coding	hypothetical protein && sp|Q9LDL7|PAT1_ARATH Scarecrow-like transcription factor PAT1 OS=Arabidopsis thaliana OX=3702 GN=PAT1 PE=1 SV=1 && PF03514:GRAS domain family	GRAS
gene-Vadar_017824	106.228	99.327	87.9599	19.1681	11.343	7.15598	97.8384	12.5557	2.96143	4.82636e-11	1.11072e-09	Vadar_017824	CM037158.1	24295043	24296409	+	1020	protein_coding	hypothetical protein && sp|Q9SBV6|CYCLD_ANTLN Transcription factor CYCLOIDEA (Fragment) OS=Antirrhinum linkianum OX=102601 GN=CYC PE=3 SV=1 && PF03634:TCP family transcription factor	TCP
gene-Vadar_026146	1.00215	2.20727	0	30.1214	6.1871	53.6698	1.06981	29.9928	-4.83686	8.988e-05	0.000563033	Vadar_026146	CM037161.1	11748982	11749914	+	933	protein_coding	hypothetical protein && sp|Q9LT89|TCP19_ARATH Transcription factor TCP19 OS=Arabidopsis thaliana OX=3702 GN=TCP19 PE=1 SV=1 && PF03634:TCP family transcription factor	TCP
gene-Vadar_012812	608.307	346.541	430.595	232.756	216.548	229.886	461.814	226.397	1.02878	0.000163476	0.000949081	Vadar_012812	CM037155.1	49637352	49638278	+	927	protein_coding	hypothetical protein && sp|Q9LSD5|TCP20_ARATH Transcription factor TCP20 OS=Arabidopsis thaliana OX=3702 GN=TCP20 PE=1 SV=1 && PF03634:TCP family transcription factor	TCP
gene-Vadar_032957	37.0797	37.5235	57.2762	111.358	85.5882	103.762	43.9598	100.236	-1.18923	0.000596071	0.00291953	Vadar_032957	CM037155.1	41507125	41516914	-	942	protein_coding	hypothetical protein && sp|Q9S7W5|TCP13_ARATH Transcription factor TCP13 OS=Arabidopsis thaliana OX=3702 GN=TCP13 PE=1 SV=1 && PF03634:TCP family transcription factor	TCP
gene-Vadar_008525	34.0732	29.7981	43.98	76.6725	67.0269	130.597	35.9504	91.432	-1.34722	0.00123981	0.00544901	Vadar_008525	CM037160.1	2262318	2264167	-	969	protein_coding	hypothetical protein && sp|Q9LT89|TCP19_ARATH Transcription factor TCP19 OS=Arabidopsis thaliana OX=3702 GN=TCP19 PE=1 SV=1 && PF03634:TCP family transcription factor	TCP
gene-Vadar_004106	0	0	3.06837	12.7788	9.28065	8.05047	1.02279	10.0366	-3.28026	0.0170401	0.0488834	Vadar_004106	CM037151.1	20592158	20592829	-	672	protein_coding	hypothetical protein && sp|Q93Z00|TCP14_ARATH Transcription factor TCP14 OS=Arabidopsis thaliana OX=3702 GN=TCP14 PE=1 SV=1 && PF03634:TCP family transcription factor	TCP
gene-Vadar_000487	726.561	804.548	551.284	49.2895	77.3387	67.9818	694.131	64.87	3.42196	2.43551e-34	7.52488e-32	Vadar_000487	CM037160.1	33343842	33347248	-	477	protein_coding	hypothetical protein && sp|Q9SM50|HY5_SOLLC Transcription factor HY5 OS=Solanum lycopersicum OX=4081 GN=HY5 PE=2 SV=1 && PF00170:bZIP transcription factor	bZIP_1
gene-Vadar_000238	66.1421	50.7671	58.299	222.715	294.918	273.716	58.4028	263.783	-2.1729	9.56124e-16	4.68135e-14	Vadar_000238	CM037157.1	3850802	3851275	-	474	protein_coding	hypothetical protein && sp|C0Z2L5|BZP44_ARATH bZIP transcription factor 44 OS=Arabidopsis thaliana OX=3702 GN=BZIP44 PE=1 SV=1 && PF00170:bZIP transcription factor	bZIP_1
gene-Vadar_021514	187.403	148.99	133.985	36.5107	38.1538	25.9404	156.793	33.535	2.22875	1.43449e-11	3.60028e-10	Vadar_021514	CM037162.1	27258979	27268040	+	1554	protein_coding	hypothetical protein && sp|Q93XM6|TGA9_ARATH Transcription factor TGA9 OS=Arabidopsis thaliana OX=3702 GN=TGA9 PE=1 SV=1 && PF14144:Seed dormancy control|PF00170:bZIP transcription factor	bZIP_1
gene-Vadar_018329	971.087	757.092	631.061	224.541	255.733	82.2937	786.413	187.523	2.06936	5.5568e-07	6.01558e-06	Vadar_018329	CM037151.1	1977823	1978230	-	408	protein_coding	hypothetical protein && - && PF00170:bZIP transcription factor	bZIP_1
gene-Vadar_014922	24.0517	26.4872	17.3874	7.30215	5.15592	4.47249	22.6421	5.64352	2.00195	0.00249035	0.00983697	Vadar_014922	CM037154.1	17577099	17579285	+	858	protein_coding	hypothetical protein && sp|Q9M2K4|BZP61_ARATH Basic leucine zipper 61 OS=Arabidopsis thaliana OX=3702 GN=BZIP61 PE=1 SV=1 && PF00170:bZIP transcription factor	bZIP_1
gene-Vadar_026138	199.429	450.282	482.757	698.268	1126.05	527.753	377.489	784.024	-1.05443	0.00997877	0.0314749	Vadar_026138	CM037158.1	31137512	31137973	+	462	protein_coding	hypothetical protein && sp|Q9LZP8|BZP53_ARATH bZIP transcription factor 53 OS=Arabidopsis thaliana OX=3702 GN=BZIP53 PE=1 SV=1 && PF00170:bZIP transcription factor	bZIP_1
gene-Vadar_021028	352.758	224.037	266.948	50.2023	56.7151	77.8213	281.248	61.5795	2.19046	3.65985e-12	1.01839e-10	Vadar_021028	CM037151.1	34457449	34458679	+	864	protein_coding	hypothetical protein && sp|P69781|GAT12_ARATH GATA transcription factor 12 OS=Arabidopsis thaliana OX=3702 GN=GATA12 PE=2 SV=1 && PF00320:GATA zinc finger	GATA
gene-Vadar_017963	4791.3	7767.37	7212.71	1905.86	1258.04	752.272	6590.46	1305.39	2.33589	1.0281e-10	2.23045e-09	Vadar_017963	CM037157.1	24303571	24304963	+	834	protein_coding	hypothetical protein && sp|O49743|GATA4_ARATH GATA transcription factor 4 OS=Arabidopsis thaliana OX=3702 GN=GATA4 PE=2 SV=1 && PF00320:GATA zinc finger	GATA
gene-Vadar_020399	91.196	67.3216	82.846	28.2958	35.0602	33.9909	80.4545	32.449	1.3125	0.000168442	0.000973701	Vadar_020399	CM037152.1	3106413	3107907	-	708	protein_coding	hypothetical protein && sp|Q9SZI6|GAT22_ARATH Putative GATA transcription factor 22 OS=Arabidopsis thaliana OX=3702 GN=GATA22 PE=1 SV=1 && PF00320:GATA zinc finger	GATA
gene-Vadar_026327	1.00215	1.10363	0	16.4298	7.21828	2.68349	0.701929	8.7772	-3.65523	0.0171447	0.0491415	Vadar_026327	CM037160.1	29900317	29902351	+	987	protein_coding	hypothetical protein && sp|P69781|GAT12_ARATH GATA transcription factor 12 OS=Arabidopsis thaliana OX=3702 GN=GATA12 PE=2 SV=1 && PF00320:GATA zinc finger	GATA
