# Supplementary material for: Transcriptomic and Metabolomic Profiling Reveals the Variations in Carbohydrate Metabolism between Two Blueberry Cultivars
Source: Int J Mol Sci. 2023 Dec 25;25(1):293. doi: 10.3390/ijms25010293 (PMC10778917; doi:10.3390/ijms25010293)
Supplement: Supplementary file 1 [file ijms-25-00293-s001.zip › Supplementary Table S3.xlsx]

## Sheet: Sheet1
gene_id	Anna_1	Anna_2	Anna_3	Misty_1	Misty_2	Misty_3	Anna	Misty	log2FoldChange	pvalue	padj	gene_name	gene_chr	gene_start	gene_end	gene_strand	gene_length	gene_biotype	gene_description	tf_family
gene-Vadar_022042	426.917	290.255	121.712	1.82554	0	1.78899	279.628	1.20484	7.80906	9.05262e-19	6.59443e-17	Vadar_022042	CM037159.1	18729848	18731715	-	1182	protein_coding	hypothetical protein && sp|Q8VZQ2|MYB61_ARATH Transcription factor MYB61 OS=Arabidopsis thaliana OX=3702 GN=MYB61 PE=2 SV=1 && PF00249:Myb-like DNA-binding domain	Myb_DNA-binding
gene-Vadar_028064	29.0625	9.9327	6.13674	0	0	0	15.044	0	6.43815	6.91033e-05	0.000445123	Vadar_028064	CM037162.1	2958448	2962257	+	1380	protein_coding	hypothetical protein && sp|Q9S7G7|MB3R1_ARATH Transcription factor MYB3R-1 OS=Arabidopsis thaliana OX=3702 GN=MYB3R1 PE=2 SV=1 && PF13921:Myb-like DNA-binding domain|PF00249:Myb-like DNA-binding domain	Myb_DNA-binding
gene-Vadar_012138	6.01292	14.3472	27.6153	0	0	0	15.9918	0	6.52451	3.5862e-05	0.000250642	Vadar_012138	CM037161.1	39201	44821	-	861	protein_coding	hypothetical protein && sp|Q6NLD5|ERF15_ARATH Ethylene-responsive transcription factor ERF015 OS=Arabidopsis thaliana OX=3702 GN=ERF015 PE=2 SV=1 && PF00847:AP2 domain	AP2
gene-Vadar_024786	309.666	391.79	376.387	1.82554	4.12473	8.94497	359.281	4.96508	6.16362	8.34568e-40	3.56083e-37	Vadar_024786	CM037162.1	7156834	7161976	-	2058	protein_coding	hypothetical protein && sp|Q8GX46|BH091_ARATH Transcription factor bHLH91 OS=Arabidopsis thaliana OX=3702 GN=BHLH91 PE=2 SV=1 && PF00010:Helix-loop-helix DNA-binding domain	bHLH
gene-Vadar_021192	17.0366	18.7618	10.2279	0	0	0	15.3421	0	6.46407	1.42384e-05	0.000110826	Vadar_021192	CM037157.1	13484470	13486989	-	747	protein_coding	hypothetical protein && sp|Q9SK91|BH094_ARATH Transcription factor bHLH94 OS=Arabidopsis thaliana OX=3702 GN=BHLH94 PE=1 SV=2 && PF00010:Helix-loop-helix DNA-binding domain	bHLH
gene-Vadar_000396	28.0603	5.51816	0	0	0	0	11.1928	0	6.01108	0.00708398	0.0236279	Vadar_000396	CM037155.1	17461133	17464432	+	966	protein_coding	hypothetical protein && sp|Q9SK91|BH094_ARATH Transcription factor bHLH94 OS=Arabidopsis thaliana OX=3702 GN=BHLH94 PE=1 SV=2 && PF00010:Helix-loop-helix DNA-binding domain	bHLH
gene-Vadar_014305	663.426	871.87	839.711	10.9532	11.343	11.6285	791.669	11.3082	6.1292	7.37e-76	1.98e-72	Vadar_014305	CM037151.1	40896831	40901328	-	1584	protein_coding	hypothetical protein && sp|Q9C519|WRKY6_ARATH WRKY transcription factor 6 OS=Arabidopsis thaliana OX=3702 GN=WRKY6 PE=1 SV=1 && PF03106:WRKY DNA -binding domain	WRKY
novel.480	293.631	343.23	422.412	0.912768	1.03118	0.894497	353.091	0.94615	8.54911	3.14128e-22	3.41853e-20	-	CM037152.1	9834558	9844311	+	3773	-	- && - && PF02362:B3 DNA binding domain	B3
gene-Vadar_002518	107.23	14.3472	4.09116	0	0	0	41.8896	0	7.91486	2.57633e-06	2.4096e-05	Vadar_002518	CM037152.1	41940086	41941150	+	1065	protein_coding	hypothetical protein && sp|P82280|RAV2_ARATH AP2/ERF and B3 domain-containing transcription repressor RAV2 OS=Arabidopsis thaliana OX=3702 GN=RAV2 PE=1 SV=1 && PF00847:AP2 domain|PF02362:B3 DNA binding domain	B3
gene-Vadar_003970	16.0345	4.41453	38.866	0	0	0	19.7717	0	6.83234	2.41839e-05	0.000176026	Vadar_003970	CM037159.1	27103251	27104515	-	693	protein_coding	hypothetical protein && sp|Q9FKK2|AGL62_ARATH Agamous-like MADS-box protein AGL62 OS=Arabidopsis thaliana OX=3702 GN=AGL62 PE=1 SV=1 && PF00319:SRF-type transcription factor (DNA-binding and dimerisation domain)	SRF-TF
gene-Vadar_007558	175.377	257.146	234.219	0.912768	2.06237	0	222.247	0.991712	7.87605	1.17428e-18	8.39484e-17	Vadar_007558	CM037156.1	44441107	44443428	+	1524	protein_coding	hypothetical protein && sp|O81416|GUN17_ARATH Endoglucanase 17 OS=Arabidopsis thaliana OX=3702 GN=At4g02290 PE=2 SV=1 && PF00759:Glycosyl hydrolase family 9	-
gene-Vadar_009565	20.0431	23.1763	16.3646	0	0	0	19.8613	0	6.83662	1.29546e-06	1.30126e-05	Vadar_009565	CM037154.1	5279295	5286714	-	2289	protein_coding	hypothetical protein && sp|Q42962|PGKY_TOBAC Phosphoglycerate kinase, cytosolic OS=Nicotiana tabacum OX=4097 PE=2 SV=1 && PF00162:Phosphoglycerate kinase|PF13456:Reverse transcriptase-like	-
gene-Vadar_033116	94.2025	87.187	124.78	0	0	0	102.057	0	9.19904	1.505e-13	5.29509e-12	Vadar_033116	CM037162.1	36909	42371	-	1068	protein_coding	hypothetical protein && sp|P51850|PDC1_PEA Pyruvate decarboxylase 1 OS=Pisum sativum OX=3888 GN=PDC1 PE=2 SV=1 && PF00205:Thiamine pyrophosphate enzyme, central domain|PF02775:Thiamine pyrophosphate enzyme, C-terminal TPP binding domain	-
gene-Vadar_017055	48.1034	6.6218	7.15953	0	0	0	20.6282	0	6.89384	3.43664e-05	0.000241445	Vadar_017055	CM037154.1	32149233	32151559	+	1140	protein_coding	hypothetical protein && sp|P48977|ADH_MALDO Alcohol dehydrogenase OS=Malus domestica OX=3750 GN=ADH PE=2 SV=1 && PF00107:Zinc-binding dehydrogenase|PF08240:Alcohol dehydrogenase GroES-like domain	ADH_zinc_N
gene-Vadar_022642	530.139	213.001	150.35	0	3.09355	0.894497	297.83	1.32935	7.87144	2.24807e-18	1.55342e-16	Vadar_022642	CM037160.1	112187	123099	-	1167	protein_coding	hypothetical protein && sp|A0A0C5DM37|CYADH_CATRO CYP enzymes assisting alcohol dehydrogenase OS=Catharanthus roseus OX=4058 GN=CYPADH PE=1 SV=1 && PF00107:Zinc-binding dehydrogenase|PF08240:Alcohol dehydrogenase GroES-like domain	ADH_N
gene-Vadar_006809	159.342	83.8761	118.644	0	0	0	120.621	0	9.44064	5.62245e-14	2.1049e-12	Vadar_006809	CM037154.1	32155415	32158052	+	1341	protein_coding	hypothetical protein && sp|P48977|ADH_MALDO Alcohol dehydrogenase OS=Malus domestica OX=3750 GN=ADH PE=2 SV=1 && PF08240:Alcohol dehydrogenase GroES-like domain|PF00107:Zinc-binding dehydrogenase	ADH_zinc_N
