# Supplementary material for: Transcriptomic and Metabolomic Profiling Reveals the Variations in Carbohydrate Metabolism between Two Blueberry Cultivars
Source: Int J Mol Sci. 2023 Dec 25;25(1):293. doi: 10.3390/ijms25010293 (PMC10778917; doi:10.3390/ijms25010293)
Supplement: Supplementary file 1 [file ijms-25-00293-s001.zip › Supplementary Table S4.xlsx]

## Sheet: meta_intensity_pos
ID	Name	Formula	Molecular Weight	RT [min]	m/z	mzCloud_Results	mzVault_Results	MassList_Results	pos_Misty_1	pos_Misty_2	pos_Misty_3	pos_Anna_1	pos_Anna_2	pos_Anna_3	pos_QC1	pos_QC2	pos_QC3
Com_1_pos	Oleamide	C18 H35 N O	281.271	9.659	282.279	Full match	Full match	Full match	1.95019e+10	5.32238e+10	4.07908e+10	1.91164e+10	5.91614e+10	4.00471e+10	3.96365e+10	4.0585e+10	3.74297e+10
Com_18_pos	Hexadecanamide	C16 H33 N O	255.256	9.446	256.263	Full match	Full match	No results	1.61721e+09	6.95143e+09	4.65711e+09	1.55879e+09	8.40733e+09	4.75666e+09	4.62709e+09	4.73674e+09	4.37702e+09
Com_23_pos	Choline	C5 H13 N O	103.1	1.255	104.107	Full match	Full match	No results	1.78474e+09	3.747e+09	3.39066e+09	2.06134e+09	1.06776e+09	3.78536e+09	3.08255e+09	3.30944e+09	3.2883e+09
Com_64_pos	D-Lactose monohydrate	C12 H22 O11	342.116	1.314	343.122	Full match	Full match	Full match	9.57455e+08	8.62313e+08	4.57502e+08	4.76012e+08	5.60584e+08	1.42692e+09	9.99255e+08	1.09384e+09	1.06347e+09
Com_89_pos	Betulin	C30 H50 O2	442.381	9.11	443.388	Full match	Full match	No results	1.10308e+09	8.94848e+08	5.64265e+08	1.79846e+07	2.20077e+07	1.40495e+07	5.05855e+08	5.32757e+08	5.03512e+08
Com_133_pos	Indole-3-acrylic acid	C11 H9 N O2	187.063	5.151	188.071	Full match	Full match	Full match	1.04801e+07	5.2265e+08	2.54277e+08	7.16447e+07	2.86133e+07	5.66949e+08	2.29501e+08	2.40665e+08	2.46265e+08
Com_136_pos	Reynoutrin	C20 H18 O11	434.085	5.56	435.092	Full match	Full match	Full match	3.80153e+08	3.83258e+08	4.32621e+08	6.41572e+08	3.21956e+08	2.57193e+08	4.03405e+08	4.08212e+08	3.27506e+08
Com_138_pos	Glucose 1-phosphate	C6 H13 O9 P	260.03	1.5	261.037	Full match	Full match	Full match	1.40205e+08	2.85905e+08	4.40134e+08	2.30841e+08	3.70155e+08	3.32818e+08	3.34603e+08	3.27831e+08	3.06171e+08
Com_145_pos	Argininosuccinic acid	C10 H18 N4 O6	290.123	1.692	291.13	Full match	Full match	Full match	3.51257e+07	6.298e+07	4.23669e+08	1.24712e+07	9.87381e+06	6.47605e+07	1.48298e+08	1.23168e+08	1.1909e+08
Com_788_pos	4-oxo-4,5,6,7-tetrahydrobenzo[b]furan-3-carboxylic acid	C9 H8 O4	180.042	5.325	181.049	Full match	Full match	Full match	7.12658e+07	5.52133e+07	5.58848e+07	7.8255e+07	6.15207e+07	6.81929e+07	7.25875e+07	7.69522e+07	7.01923e+07
Com_902_pos	5,6-dimethyl-4-oxo-4H-pyran-2-carboxylic acid	C8 H8 O4	168.042	5.28	169.05	Full match	Full match	Full match	2.82871e+07	5.8954e+07	2.34596e+07	4.23949e+07	2.30724e+07	1.62527e+07	3.69627e+07	3.86711e+07	3.84634e+07
Com_1214_pos	(2E)-3-(3,4-dimethoxyphenyl)prop-2-enoic acid	C11 H12 O4	208.073	5.53	209.081	Full match	Full match	Full match	1.76607e+07	4.13741e+07	1.946e+07	2.44805e+07	4.13016e+07	3.69033e+07	3.12562e+07	3.385e+07	2.96746e+07
Com_6488_pos	7-(1H-pyrrol-1-yl)-5H-chromeno[2,3-b]pyridin-5-one	C16 H10 N2 O2	262.074	6.538	263.081	Full match	Full match	Full match	144472	1.14322e+06	2.35526e+06	136309	350876	131547	121205	124787	116107
Com_7_pos	Quercetin-3β-D-glucoside	C21 H20 O12	464.095	5.035	465.102	Full match	Full match	Full match	1.87014e+10	7.34266e+09	1.08459e+10	1.01769e+10	4.33201e+09	7.4907e+09	1.01963e+10	1.07366e+10	1.02796e+10
Com_11_pos	DL-Arginine	C6 H14 N4 O2	174.111	1.245	175.119	Full match	Full match	Full match	4.98127e+09	1.04592e+10	1.10814e+10	4.04821e+09	9.3029e+08	5.07468e+09	6.72768e+09	7.287e+09	6.95622e+09
Com_16_pos	L-Glutamic acid	C5 H9 N O4	147.053	1.314	148.06	Full match	Full match	Full match	5.8193e+09	4.68394e+09	4.13193e+09	8.71842e+09	6.22101e+09	6.6517e+09	5.9327e+09	6.09525e+09	5.71728e+09
Com_47_pos	Adenosine	C10 H13 N5 O4	267.097	2.701	268.104	Full match	Full match	Full match	1.9747e+09	1.75333e+09	7.97462e+08	2.62419e+09	1.4159e+09	1.29504e+09	1.76875e+09	1.30342e+09	1.25318e+09
Com_54_pos	Quercetin	C15 H10 O7	302.042	5.826	303.05	Full match	Full match	Full match	1.11389e+09	1.54588e+09	1.69649e+09	9.97101e+08	4.40925e+08	4.53746e+08	1.2242e+09	1.31847e+09	1.07665e+09
Com_98_pos	L-Glutathione (reduced)	C10 H17 N3 O6 S	307.084	1.818	308.091	Full match	Full match	Full match	9.63187e+08	1.76096e+07	1.07559e+08	9.50047e+08	6.47719e+07	2.34233e+08	3.58964e+08	3.47898e+08	3.04069e+08
Com_12_pos	2-oxopiperidine-3-carbohydrazide	C6 H11 N3 O2	157.085	1.251	158.092	Full match	No results	No results	4.93921e+09	1.02691e+10	1.08363e+10	4.02091e+09	9.26595e+08	5.02597e+09	6.6332e+09	7.19308e+09	6.86683e+09
Com_19_pos	DL-Glutamine	C5 H10 N2 O3	129.042	1.294	130.05	Invalid mass	Invalid mass	No match	3.63974e+09	3.46949e+09	4.56603e+09	7.08139e+09	2.42787e+09	3.45056e+09	4.42742e+09	4.31073e+09	4.21103e+09
Com_20_pos	Oleoyl ethylamide	C20 H39 N O	309.303	10.458	310.31	Full match	No results	No results	5.52423e+08	5.13889e+09	3.48971e+09	5.08075e+08	5.05278e+09	2.8466e+09	2.4193e+09	2.7622e+09	2.32176e+09
Com_21_pos	Pyrogallol	C6 H6 O3	126.032	1.363	127.039	No results	No results	Full match	4.42419e+09	3.17294e+09	3.37364e+09	4.65375e+09	3.94774e+09	3.44294e+09	3.89867e+09	4.53884e+09	4.3094e+09
Com_27_pos	3-Hydroxy-3-Methylpentane-1,5-Dioic Acid	C6 H10 O5	162.053	1.365	163.06	No results	No results	Full match	3.14895e+09	2.14961e+09	1.65393e+09	4.47323e+09	3.74201e+09	2.58818e+09	2.68835e+09	2.60299e+09	2.72906e+09
Com_28_pos	2-(2,6-dihydroxyphenyl)-3,5,7-trihydroxy-4H-chromen-4-one	C15 H10 O7	132.043	5.687	303.05	Invalid mass	Invalid mass	No results	2.07145e+09	2.6238e+09	2.93331e+09	3.89863e+08	4.40925e+08	1.31788e+09	2.50622e+09	2.61816e+09	2.43327e+09
Com_30_pos	3-methyl-5-oxo-5-(4-toluidino)pentanoic acid	C13 H17 N O3	257.103	1.309	258.11	Invalid mass	No match	No results	7.03157e+08	1.83134e+08	2.43359e+08	2.59456e+09	1.4917e+09	3.49212e+09	1.50415e+09	1.46499e+09	1.47505e+09
Com_42_pos	TKK	C16 H33 N5 O5	375.252	6.324	376.259	Invalid mass	No results	No results	1.74596e+09	1.48445e+09	1.75496e+09	3.11704e+09	1.74316e+09	1.39291e+09	2.79177e+08	3.02738e+08	2.70152e+08
Com_52_pos	Methyl syringate	C10 H12 O5	212.068	1.205	213.075	No results	No results	Full match	7.58467e+08	1.61125e+09	1.7121e+09	7.94143e+08	3.35938e+08	1.11977e+09	1.26166e+09	1.30674e+09	1.30001e+09
Com_60_pos	Inositol	C6 H12 O6	180.063	1.296	181.071	No results	No results	Full match	1.1579e+09	7.5583e+08	6.58243e+08	1.32613e+09	1.74325e+09	1.8993e+09	1.12637e+09	1.27455e+09	1.14545e+09
Com_70_pos	isoleucine	C6 H13 N O2	131.095	2.847	132.102	No results	No results	Full match	2.69596e+08	1.09469e+09	1.00432e+09	3.75361e+08	4.30563e+08	1.15213e+09	7.21162e+08	8.39627e+08	7.31651e+08
Com_78_pos	D-(+)-Camphor	C10 H16 O	152.12	5.607	153.128	Full match	Partial match	Full match	3.77425e+08	3.06429e+08	3.98949e+08	1.63871e+08	5.34388e+08	7.45538e+08	1.05247e+09	9.8648e+08	1.1061e+09
Com_85_pos	Oleic Acid	C18 H34 O2	282.256	9.503	283.263	No results	No results	Full match	4.09822e+08	8.09339e+08	1.33953e+06	4.18698e+08	1.2608e+09	8.54757e+08	8.3924e+08	8.88071e+08	7.92857e+08
Com_95_pos	D-Proline	C5 H9 N O2	115.063	1.393	116.071	No results	No results	Full match	6.94772e+07	2.04915e+08	7.516e+08	2.12589e+08	1.8617e+08	6.01631e+08	4.08044e+08	4.62919e+08	3.85792e+08
Com_117_pos	Palmitic Acid	C16 H32 O2	273.267	6.088	274.274	Invalid mass	No results	No match	7.18728e+08	3.65625e+08	2.40785e+08	7.47364e+08	7.08916e+08	4.38902e+08	5.16364e+08	5.5619e+08	5.0265e+08
Com_119_pos	Quinone	C6 H4 O2	108.021	1.366	109.028	No results	No results	Full match	5.24952e+08	4.04641e+08	4.12687e+08	3.63674e+08	7.66532e+08	5.96308e+08	4.97795e+08	5.65326e+08	5.545e+08
Com_126_pos	D-(+)-Maltose	C12 H22 O11	364.098	10.646	365.106	Invalid mass	Invalid mass	No results	2.11087e+08	6.86052e+07	4.40875e+08	3.24767e+08	3.71334e+08	2.69573e+08	3.72248e+08	3.80974e+08	6.01161e+08
Com_130_pos	Tiglic acid	C5 H8 O2	100.052	1.471	101.06	No results	No results	Full match	1.36632e+08	3.33001e+08	3.12513e+08	4.7844e+08	4.80917e+08	5.71471e+08	3.72636e+08	3.78766e+08	3.64959e+08
Com_132_pos	DL-Norvaline	C5 H11 N O2	117.079	1.465	118.086	No results	No results	Full match	1.3486e+08	3.3176e+08	3.11672e+08	4.76605e+08	4.78978e+08	5.69387e+08	3.7096e+08	3.76922e+08	3.63139e+08
Com_143_pos	Picolinic acid	C6 H5 N O2	123.032	1.379	124.039	No results	No results	Full match	8.55869e+07	4.30039e+08	4.28264e+08	1.48145e+08	1.99529e+08	4.1213e+08	2.64851e+08	2.92506e+08	2.54248e+08
Com_149_pos	Glutathione (oxidized)	C20 H32 N6 O12 S2	612.151	2.169	307.083	No results	Full match	Full match	3.21601e+08	2.53382e+08	1.79314e+08	5.91199e+08	1.73588e+08	2.36972e+08	2.59787e+08	2.65999e+08	2.55049e+08
Com_157_pos	L-Asparagine	C4 H8 N2 O3	132.053	1.283	133.061	No results	No results	Full match	5.96785e+07	4.48186e+08	3.12864e+08	4.66625e+07	3.46873e+07	1.766e+08	2.06594e+08	2.08125e+08	1.96699e+08
Com_161_pos	2-(3,4-dihydroxyphenyl)-3,5,7-trihydroxy-6-methyl-4H-chromen-4-one	C16 H12 O7	316.058	5.597	317.065	Full match	Partial match	Full match	1.77737e+08	1.41285e+08	3.71872e+08	2.8497e+08	2.62033e+08	1.53685e+08	2.57471e+08	2.28421e+08	2.25123e+08
Com_170_pos	Ganoderiol A	C30 H46 O2	438.35	9.443	439.357	No results	No results	Full match	2.69981e+08	3.76635e+08	3.46711e+08	1.69991e+08	5.35758e+08	3.73247e+08	3.88942e+08	4.30897e+08	3.85829e+08
Com_171_pos	SQH	C14 H22 N6 O6	370.16	5.368	371.167	Full match	No results	No results	7.45446e+07	2.45208e+08	3.53222e+08	2.09422e+07	7.10229e+07	1.40436e+08	2.33312e+08	2.57325e+08	2.29718e+08
Com_174_pos	L-Phenylalanine	C9 H11 N O2	165.079	4.855	166.086	No results	Full match	Full match	1.199e+08	4.00284e+08	2.08177e+08	1.30898e+08	1.27876e+08	4.05756e+08	2.52093e+08	2.54123e+08	2.52135e+08
Com_176_pos	1-[4-(2,4-dichlorophenoxy)phenyl]-3,3-di(methylthio)prop-2-en-1-one	C17 H14 Cl2 O2 S2	318.038	5.402	319.045	Invalid mass	No match	No match	4.66641e+08	8.08053e+07	2.54015e+08	6.55687e+07	2.12477e+07	7.79186e+07	1.86046e+08	1.83654e+08	1.77777e+08
Com_206_pos	Phosphocholine	C5 H14 N O4 P	183.066	1.3	184.073	No results	Full match	No results	1.14003e+08	3.34104e+08	6.9653e+07	2.76044e+08	1.82043e+08	7.23524e+07	1.52802e+08	1.60784e+08	1.51341e+08
Com_211_pos	Epicatechin	C15 H14 O6	290.079	5.135	291.086	No results	Full match	Full match	3.33222e+08	3.27177e+08	1.50049e+08	2.30274e+08	2.18846e+08	1.38741e+08	2.25003e+08	2.514e+08	2.19956e+08
Com_213_pos	4,6,8-trihydroxy-7-methoxy-3-methyl-3,4-dihydro-1H-2-benzopyran-1-one	C11 H12 O6	240.063	1.35	241.07	Full match	Partial match	No results	3.27665e+08	2.00314e+08	1.93737e+08	3.62832e+08	4.16248e+08	2.77496e+08	2.57561e+08	2.8959e+08	2.61971e+08
Com_214_pos	N1-(1-benzyl-4-piperidyl)-4-chlorobenzene-1-sulfonamide	C18 H21 Cl N2 O2 S	364.098	9.507	365.105	Invalid mass	Invalid mass	No results	6.60354e+07	4.76704e+07	2.74162e+08	6.21278e+07	1.11155e+08	2.86593e+08	5.69061e+07	9.03889e+07	9.09539e+07
Com_224_pos	Spermidine	C7 H19 N3	145.158	1.011	146.165	No results	No results	Full match	3.07265e+08	1.18561e+07	6.29312e+06	3.71116e+08	4.13843e+07	1.72047e+07	1.09533e+08	6.51444e+07	1.08267e+08
Com_227_pos	2-Adamantanone	C10 H14 O	150.105	5.624	151.112	No results	Full match	Full match	8.79055e+07	2.96875e+08	1.81039e+08	8.8277e+07	5.69788e+07	9.32563e+07	1.41362e+08	1.29466e+08	1.25358e+08
Com_236_pos	D-Serine	C3 H7 N O3	105.043	1.288	106.05	No results	Full match	Full match	6.00171e+07	7.78296e+07	1.53229e+08	6.48632e+07	1.23634e+08	3.09127e+08	1.4646e+08	1.58933e+08	1.41243e+08
Com_239_pos	Glutathione (reduced)	C10 H17 N3 O6 S	307.084	1.458	308.091	No results	Full match	Full match	3.28286e+08	5.22907e+06	1.33212e+07	1.38306e+08	1.05961e+07	5.71629e+07	1.05025e+08	1.029e+08	9.1342e+07
Com_254_pos	L-Threonine	C4 H9 N O3	119.058	1.313	120.066	No results	Full match	Full match	1.21832e+08	1.8057e+08	1.78077e+08	1.602e+08	1.90002e+08	2.82956e+08	2.03089e+08	2.06658e+08	1.9084e+08
Com_268_pos	4-acetyl-4-(ethoxycarbonyl)heptanedioic acid	C12 H18 O7	274.102	3.74	275.11	Invalid mass	No results	No results	3.87072e+06	5.7581e+06	4.50428e+06	3.68339e+07	2.01107e+08	2.66449e+08	8.35928e+07	6.57191e+07	6.21812e+07
Com_274_pos	PC (16:0/16:1)	C40 H78 N O8 P	731.547	10.995	732.554	No results	Full match	No results	2.43469e+08	1.00954e+08	1.53474e+07	2.48913e+08	4.96867e+07	2.6134e+08	1.5531e+08	2.11255e+08	1.66559e+08
Com_281_pos	2-(cyclopropylcarbonyl)-3-(4-fluoroanilino)acrylonitrile	C13 H11 F N2 O	252.063	1.38	253.07	Invalid mass	No results	No results	2.61613e+08	1.95519e+08	1.77665e+08	2.99177e+08	4.83371e+07	2.22171e+08	2.24868e+08	2.37526e+08	2.31018e+08
Com_292_pos	Targinine	C7 H16 N4 O2	171.101	1.26	172.108	No results	Invalid mass	No results	6.17095e+07	9.81981e+07	2.00002e+08	8.27007e+07	1.76571e+07	9.84588e+07	1.06833e+08	1.04515e+08	9.25622e+07
Com_295_pos	6-Pentyl-2H-pyran-2-one	C10 H14 O2	166.099	5.436	167.107	Full match	No results	Full match	7.3871e+07	2.29689e+08	1.276e+08	1.27354e+08	1.10578e+08	1.10493e+08	1.37062e+08	1.23434e+08	1.54799e+08
Com_300_pos	3-Methyl-2-Oxobutanoic Acid	C5 H8 O3	116.047	0.686	117.055	No results	No results	Full match	1.71152e+08	1.49505e+08	1.16142e+08	2.33709e+08	2.37491e+08	1.9345e+08	1.35799e+08	1.85749e+08	2.36718e+08
Com_307_pos	Pulegone	C10 H16 O	152.12	5.759	153.127	No results	Full match	Full match	7.53067e+07	9.89232e+07	1.8074e+08	8.46692e+07	1.15115e+08	1.60351e+08	1.30993e+08	8.73154e+07	1.34991e+08
Com_308_pos	Methionine	C5 H11 N O2 S	149.051	1.879	150.058	No results	Full match	Full match	3.47793e+07	1.07243e+08	1.16145e+08	1.06492e+08	3.55899e+07	2.24534e+08	1.08449e+08	1.10131e+08	1.20877e+08
Com_313_pos	Thioctic acid	C8 H14 O2 S2	206.043	4.787	207.05	No results	No results	Full match	2.41974e+08	1.0037e+07	2.97842e+06	1.94864e+08	1.44391e+07	1.69507e+07	5.53561e+07	5.73808e+07	5.43884e+07
Com_316_pos	Echinocystic acid	C30 H48 O4	472.355	8.084	473.362	No results	Full match	Full match	3.12334e+07	1.38906e+08	1.47247e+08	4.14526e+07	1.60135e+08	2.1334e+08	1.29973e+08	1.3471e+08	1.31638e+08
Com_330_pos	2-(2-thienyl)-4H-chromen-4-one	C13 H8 O2 S	228.025	4.793	229.032	Full match	No results	No results	2.24854e+08	9.08251e+06	2.56054e+06	1.75452e+08	1.29108e+07	1.50947e+07	5.18331e+07	5.25697e+07	5.01638e+07
Com_334_pos	N-(4-piperidinophenyl)-2-thiophenecarboxamide	C16 H18 N2 O S	286.116	1.419	287.123	Invalid mass	No results	No results	9.26748e+07	1.47311e+08	1.23823e+08	1.60933e+08	2.44035e+08	1.35105e+08	1.07835e+08	1.76447e+08	1.59234e+08
Com_337_pos	2-Methylpentanedioic acid	C6 H10 O4	146.058	1.418	147.065	No results	No results	Full match	2.21129e+08	1.03368e+08	5.67233e+07	1.36957e+08	1.13469e+08	9.07152e+07	1.13783e+08	1.1013e+08	9.52626e+07
Com_348_pos	Quinic acid	C7 H12 O6	192.063	1.479	423.089	No results	No results	Full match	2.11627e+08	9.90145e+07	8.25886e+07	2.10429e+08	1.32027e+08	9.50482e+07	1.37619e+08	1.35681e+08	1.27041e+08
Com_350_pos	Demethoxycurcumin	C20 H18 O5	338.121	5.063	339.128	No results	Invalid mass	No results	9.81794e+06	2.55813e+07	1.15165e+07	4.92843e+07	2.29341e+08	1.18919e+08	4.37164e+07	4.01075e+07	3.67203e+07
Com_360_pos	L-Tyrosine	C9 H11 N O3	181.074	2.297	182.081	No results	Full match	Full match	1.43252e+08	1.70761e+08	5.245e+07	1.16955e+08	3.87436e+07	1.15275e+08	1.13429e+08	1.14622e+08	1.54587e+08
Com_364_pos	Cuminaldehyde	C10 H12 O	148.089	6.663	149.096	No results	Full match	No results	1.45158e+08	1.23257e+08	1.07976e+08	1.64845e+08	2.17966e+08	1.40496e+08	1.50798e+08	1.54572e+08	1.55067e+08
Com_365_pos	Tricin O-malonylhexoside	C26 H26 O15	578.124	5.301	579.132	No results	No results	Full match	1.9809e+08	1.1807e+07	7.92939e+07	4.47626e+06	9.38606e+06	2.37887e+07	6.65537e+07	6.01632e+07	5.45368e+07
Com_373_pos	4-azocan-1-yl-5,7-dichloro-2-(trifluoromethyl)quinoline	C17 H17 Cl2 F3 N2	376.076	5.054	377.083	Invalid mass	Invalid mass	No results	2.2965e+06	1.65129e+08	6.82116e+07	1.31609e+07	1.53881e+07	1.21e+07	5.08752e+06	6.64333e+06	6.52722e+06
Com_381_pos	PC (14:0e/2:0)	C24 H50 N O7 P	495.332	9.305	496.34	No results	Full match	Full match	7.38283e+07	1.29681e+08	1.39448e+08	5.44361e+07	6.74717e+07	7.09778e+07	9.2594e+07	9.69761e+07	8.95685e+07
Com_388_pos	(±)13-HpODE	C18 H32 O4	294.219	7.698	295.226	Invalid mass	No match	No match	8.17279e+07	3.37569e+07	7.69293e+06	8.52077e+07	5.80567e+07	1.71154e+08	6.88605e+07	1.03892e+08	9.34731e+07
Com_389_pos	2,4-Dimethylbenzaldehyde	C9 H10 O	134.073	6.345	135.08	No results	Full match	No results	1.55393e+08	1.37962e+08	1.13066e+08	1.64338e+08	2.07945e+08	1.55667e+08	1.46551e+08	1.61795e+08	1.35708e+08
Com_400_pos	(2E,4E)-N-(2-methylpropyl)dodeca-2,4-dienamide	C16 H29 N O	251.225	8.365	252.232	Full match	No results	No results	7.97504e+07	1.33313e+08	1.32731e+08	1.93472e+08	1.04955e+08	8.35816e+07	1.18219e+08	1.00327e+08	1.14755e+08
Com_407_pos	Adenine	C5 H5 N5	135.054	1.412	136.062	No results	No results	Full match	1.8378e+08	1.34264e+08	3.55855e+07	1.64308e+08	1.95944e+08	9.28015e+07	9.98219e+07	1.25346e+08	1.22102e+08
Com_411_pos	N-[2-chloro-6-(trifluoromethoxy)phenyl]-2,2-dimethylpropanamide	C12 H13 Cl F3 N O2	295.058	1.284	296.066	Full match	No results	No results	3.70515e+07	2.51692e+07	1.52597e+07	1.47354e+08	7.42153e+07	1.63887e+08	5.13756e+07	5.69202e+07	5.32451e+07
Com_412_pos	Delphinidin 3-sophoroside-5-rhamnoside	C33 H41 Cl O21	808.185	5.358	809.192	No results	No results	Full match	1.05005e+08	8.96512e+07	1.31366e+08	5.25134e+07	8.21181e+07	8.24543e+07	9.99813e+07	1.04579e+08	9.42825e+07
Com_421_pos	Perillene	C10 H14 O	150.105	5.341	151.112	No results	Full match	Full match	9.256e+06	5.20458e+07	1.28005e+08	1.01874e+07	1.26511e+07	3.94561e+07	6.08454e+07	5.36149e+07	5.10158e+07
Com_425_pos	Chlorogenic acid methyl ester	C17 H20 O9	368.11	5.366	369.118	No results	No results	Full match	2.41427e+07	1.12208e+08	6.0389e+07	1.37194e+08	1.91683e+08	9.06294e+07	8.72634e+07	8.90945e+07	8.88462e+07
Com_428_pos	gamma-Glutamylglutamine	C10 H17 N3 O6	275.112	1.489	276.119	No results	Full match	No results	1.46116e+08	5.50263e+07	4.76979e+07	1.80284e+08	7.50618e+07	7.25548e+07	1.18231e+08	9.38754e+07	7.94182e+07
Com_434_pos	Uracil	C4 H4 N2 O2	112.027	2.178	113.035	No results	No results	Full match	1.04944e+08	3.71339e+07	2.05359e+07	1.7809e+08	2.50537e+07	2.11612e+07	5.06246e+07	5.61885e+07	4.95017e+07
Com_443_pos	methyl 2-(6-hydroxy-3-oxo-3H-xanthen-9-yl)benzoate	C21 H14 O5	346.087	1.399	347.094	Invalid mass	No results	No results	8.06582e+07	8.43292e+07	7.05943e+07	8.56541e+07	1.83916e+08	8.90978e+07	1.18839e+08	1.21217e+08	1.15988e+08
Com_444_pos	NNK	C14 H26 N6 O6	356.181	5.742	357.188	Invalid mass	No results	No results	2.80477e+07	5.87145e+07	1.21285e+08	6.34095e+07	4.26033e+07	6.2322e+07	7.50157e+07	7.6604e+07	6.82112e+07
Com_474_pos	2-{1-[2-(1-benzothiophen-5-ylamino)-2-oxoethyl]cyclohexyl}acetic acid	C18 H21 N O3 S	331.126	2.088	332.133	Invalid mass	No results	No match	1.58588e+07	6.1255e+07	1.12249e+08	2.86029e+07	5.27006e+07	1.05067e+08	6.3254e+07	5.46863e+07	6.7905e+07
Com_476_pos	Protopanaxadiol	C30 H52 O3	460.392	9.94	461.398	No results	No results	Full match	2.52121e+07	1.31519e+07	3.13282e+07	1.5692e+08	1.6937e+08	6.7821e+07	6.46605e+07	6.43602e+07	5.84975e+07
Com_510_pos	(3beta,9xi)-3-(beta-D-Glucopyranosyloxy)-14-hydroxycard-20(22)-enolide	C29 H44 O9	514.314	8.214	515.321	Invalid mass	No results	No results	1.70921e+07	1.21035e+08	6.78003e+07	8.08997e+06	4.29125e+07	4.06339e+07	5.52804e+07	5.33451e+07	5.26498e+07
Com_512_pos	7-(2-thienyl)[1,2,4]triazolo[4,3-a]pyrimidine	C9 H6 N4 S	224.008	1.497	225.016	Invalid mass	No results	No results	4.73925e+07	7.73127e+07	1.03484e+08	7.41901e+07	9.3939e+07	8.02257e+07	8.81879e+07	8.92828e+07	7.76387e+07
Com_552_pos	6-Sialyllactose	C23 H39 N O19	633.211	1.332	634.218	No results	No results	Full match	9.44851e+07	8.07897e+07	9.48439e+07	8.8466e+07	6.58611e+07	5.03014e+07	6.47897e+07	7.21949e+07	6.58842e+07
Com_553_pos	PC (16:2e/2:0)	C26 H50 N O7 P	519.332	8.722	520.34	No results	Full match	Full match	5.08548e+07	4.60938e+07	9.46505e+07	6.3658e+07	2.37691e+07	3.52245e+07	5.18371e+07	5.54022e+07	4.86651e+07
Com_560_pos	Shikimic Acid	C7 H10 O5	174.053	1.406	175.06	No results	No results	Full match	1.28836e+08	4.94209e+07	2.05971e+07	6.20862e+07	4.01865e+07	4.1506e+07	3.47404e+07	4.75821e+07	3.88276e+07
Com_561_pos	Isophorone	C9 H14 O	138.105	5.53	139.112	No results	Full match	No results	2.78897e+07	6.11436e+07	9.3457e+07	2.88879e+07	6.97737e+07	1.10307e+08	6.37246e+07	6.60564e+07	6.29349e+07
Com_564_pos	Geraniol	C10 H18 O	154.136	5.745	155.143	No results	No results	Full match	2.69513e+07	5.63686e+07	9.28339e+07	3.52568e+07	2.69118e+07	8.53738e+07	5.56859e+07	5.64556e+07	5.6618e+07
Com_571_pos	3,5-Dimethoxybenzoic acid	C9 H10 O4	182.058	0.675	183.065	No results	Full match	Full match	7.82534e+07	6.56197e+07	3.48051e+07	1.0432e+08	1.07332e+08	4.5225e+07	5.75728e+07	8.54235e+07	1.13105e+08
Com_579_pos	Pipecolic acid	C6 H11 N O2	129.079	1.43	130.086	No results	No results	Full match	1.34332e+07	1.04675e+08	7.0895e+07	1.93035e+07	1.83622e+07	2.39559e+07	4.55711e+07	3.53693e+07	3.92786e+07
Com_592_pos	MAG (18:3)	C21 H36 O4	352.261	7.926	353.269	No results	No results	Full match	5.12252e+06	1.00851e+08	4.46826e+07	5.0424e+06	2.18072e+07	3.87367e+07	3.74699e+07	3.89363e+07	3.63204e+07
Com_602_pos	Isochlorogenic acid C	C25 H24 O12	516.127	6	517.134	No results	No results	Full match	1.02663e+08	9.83766e+07	8.23851e+07	1.01528e+08	1.18819e+08	1.05537e+08	8.71675e+07	9.80195e+07	5.72874e+07
Com_616_pos	Leu-Pro	C11 H20 N2 O3	228.147	1.992	229.155	No results	No results	Full match	4.76177e+07	6.77222e+07	8.24828e+07	8.2811e+07	8.29939e+07	8.41497e+07	7.69916e+07	7.21524e+07	7.25333e+07
Com_617_pos	Salicylic acid	C7 H6 O3	138.032	1.408	139.039	No results	Full match	Full match	8.39284e+07	3.42965e+07	2.54448e+07	1.18665e+08	4.42928e+07	5.93234e+07	4.49003e+07	4.36739e+07	4.03332e+07
Com_630_pos	3-Hydroxypicolinic acid	C6 H5 N O3	139.027	3.87	140.034	No results	Full match	Full match	2.45858e+07	9.34312e+07	5.40568e+07	1.93044e+06	1.51375e+06	1.89032e+06	2.98516e+07	2.70211e+07	2.69599e+07
Com_638_pos	Ethyl paraben	C9 H10 O3	166.063	5.639	167.07	No results	Full match	Full match	8.76926e+07	8.02104e+07	1.54603e+07	1.13365e+08	1.12391e+08	5.24491e+07	5.57634e+07	7.05652e+07	5.71572e+07
Com_642_pos	4-Ethylphenol	C8 H10 O	122.073	5.613	123.081	No results	No results	Full match	2.60432e+07	5.06689e+07	7.77565e+07	2.12351e+07	2.61675e+07	3.47876e+07	3.51979e+07	4.20089e+07	3.39473e+07
Com_670_pos	Cantharidin	C10 H12 O4	228.1	5.743	229.107	No results	Invalid mass	No results	8.26524e+07	8.64135e+07	6.58112e+07	4.91689e+07	3.54755e+07	2.94172e+07	3.35939e+07	5.47523e+07	4.83188e+07
Com_698_pos	Proline	C5 H9 N O2	115.063	1.249	116.071	No results	Full match	Full match	3.81332e+07	6.60719e+07	6.94029e+07	2.45834e+07	1.05383e+07	4.00983e+07	4.0634e+07	4.4935e+07	4.24093e+07
Com_703_pos	gamma,gamma-Dimethylallyl pyrophosphate	C5 H12 O7 P2	246.005	1.092	247.013	No results	No results	Full match	4.07409e+07	1.67159e+07	1.88563e+07	9.8762e+07	1.90978e+07	4.30593e+07	3.94148e+07	5.35019e+07	6.19097e+07
Com_728_pos	Indole	C8 H7 N	117.058	5.151	118.065	No results	No results	Full match	1.59893e+06	7.16e+07	3.23385e+07	9.38341e+06	5.86403e+06	8.14753e+07	3.57867e+07	3.638e+07	3.20896e+07
Com_738_pos	1-[4-hydroxy-3-(3-methylbut-2-en-1-yl)phenyl]ethan-1-one	C13 H16 O2	204.115	5.53	205.123	Full match	Partial match	No results	1.44328e+07	4.33282e+07	2.94817e+07	5.84938e+07	5.56802e+07	8.05553e+07	4.19106e+07	4.39817e+07	4.66734e+07
Com_746_pos	1-(3-acetyl-2,4,6-trihydroxyphenyl)ethan-1-one	C10 H10 O5	210.053	1.348	211.06	Full match	No results	No results	7.4898e+07	4.25349e+07	5.07708e+07	7.73481e+07	9.66416e+07	7.44985e+07	6.29692e+07	6.66313e+07	6.03239e+07
Com_755_pos	4-Ethylbenzaldehyde	C9 H10 O	134.073	5.579	135.08	No results	Full match	No results	3.06107e+07	6.64179e+07	5.70853e+07	6.37146e+07	5.92774e+07	7.78514e+07	5.33076e+07	5.35697e+07	5.1367e+07
Com_773_pos	6-(3-hydroxybutan-2-yl)-5-(hydroxymethyl)-4-methoxy-2H-pyran-2-one	C11 H16 O5	210.089	5.53	211.097	Invalid mass	No match	No match	4.54927e+07	5.21151e+07	2.16979e+07	6.24119e+07	3.16542e+07	7.63208e+07	4.00431e+07	6.24384e+07	4.10578e+07
Com_787_pos	1-O-(3,4,5-Trimethoxybenzoyl)-beta-L-galactopyranose	C16 H22 O10	374.121	5.087	375.128	Full match	No results	Full match	6.45122e+06	7.57749e+06	4.92649e+06	4.14255e+07	8.99762e+07	5.97326e+07	1.73145e+07	1.94287e+07	1.8594e+07
Com_790_pos	4-methoxy-6-(prop-2-en-1-yl)-2H-1,3-benzodioxole	C11 H12 O3	192.079	5.482	193.086	Full match	Partial match	Full match	4.39505e+07	6.90502e+07	3.9342e+07	5.26989e+07	4.18139e+07	6.70078e+07	5.2582e+07	6.3726e+07	5.29863e+07
Com_798_pos	trans-beta-Ionone	C13 H20 O	192.151	5.606	193.159	No results	No results	Full match	3.19026e+07	6.77686e+07	9.55864e+06	3.79883e+07	2.87676e+07	3.25332e+07	4.18216e+07	5.07662e+07	3.83857e+07
Com_805_pos	Coumarin	C9 H6 O2	146.037	5.547	147.044	No results	No results	Full match	3.82008e+07	6.72845e+07	2.22881e+07	2.39894e+07	1.80425e+07	1.75776e+07	3.41539e+07	3.77472e+07	3.10996e+07
Com_816_pos	Sodium Houttuyfonate	C14 H27 Na O5 S	330.146	5.421	331.154	No results	No results	Full match	4.97994e+07	6.62687e+07	2.65048e+07	5.90734e+07	4.93982e+07	4.07236e+07	6.39602e+07	5.01814e+07	5.42241e+07
Com_826_pos	L-Lysine	C6 H14 N2 O2	146.106	1.126	147.113	No results	Full match	Full match	1.46684e+07	5.17357e+07	5.55833e+07	1.72411e+07	1.4885e+07	2.31364e+07	2.98066e+07	2.24392e+07	2.97174e+07
Com_829_pos	Zeatin-7-N-glucoside	C16 H23 N5 O6	381.164	5.743	382.171	No results	Full match	Full match	1.34731e+07	2.20481e+07	5.54783e+07	6.18697e+06	2.74292e+07	3.56178e+07	3.27108e+07	3.25308e+07	3.03496e+07
Com_834_pos	ethyl 5-hydroxy-4-oxo-4H-chromene-2-carboxylate	C12 H10 O5	234.052	1.349	235.06	Full match	No results	No results	6.52243e+07	4.57209e+07	4.05966e+07	7.08851e+07	8.37345e+07	6.0715e+07	5.64242e+07	6.34436e+07	5.73912e+07
Com_901_pos	Asp-Glu	C9 H14 N2 O7	262.079	1.577	263.087	No results	Full match	Full match	1.83262e+07	3.19179e+07	5.05415e+07	2.41435e+07	1.58523e+07	2.7353e+07	3.09982e+07	3.27866e+07	3.23605e+07
Com_914_pos	Praeruptorin E	C24 H28 O7	428.183	5.745	429.191	No results	No results	Full match	1.4434e+07	1.15938e+07	1.72535e+07	1.09046e+07	4.06223e+07	6.14025e+07	2.30556e+07	2.67187e+07	1.93359e+07
Com_923_pos	Sinapinic Acid	C11 H12 O5	224.068	1.355	225.075	No results	No results	Full match	5.09551e+07	3.79821e+07	3.36928e+07	7.01731e+07	7.31895e+07	4.2017e+07	5.0256e+07	5.76324e+07	5.8108e+07
Com_937_pos	Cytosine	C4 H5 N3 O	111.043	1.406	112.05	No results	Full match	Full match	6.58882e+07	3.08087e+07	4.10743e+06	2.01582e+07	7.0241e+06	325282	1.31787e+07	1.49583e+07	1.31698e+07
Com_938_pos	2-(2-acetyl-3,5-dihydroxyphenyl)acetic acid	C10 H10 O5	192.042	1.353	193.049	Invalid mass	No match	No match	5.88034e+07	4.49398e+07	3.39389e+07	5.44554e+07	7.20922e+07	4.96071e+07	4.12998e+07	5.60128e+07	2.83386e+07
Com_944_pos	Methyl Eugenol	C11 H14 O2	178.099	5.446	179.107	No results	No results	Full match	3.42346e+07	5.52323e+07	4.53725e+07	2.33841e+07	2.04848e+07	9.95559e+06	2.70373e+07	2.62969e+07	2.51222e+07
Com_969_pos	trans-Anethole	C10 H12 O	148.089	5.856	149.096	No results	Full match	No results	3.05072e+07	5.39604e+07	1.88205e+07	2.5549e+07	1.82612e+07	1.59729e+07	2.8965e+07	2.77043e+07	2.70954e+07
Com_972_pos	6-Deoxy-D-glucose	C6 H12 O5	164.069	1.424	165.076	No results	No results	Full match	6.3466e+07	3.40948e+07	1.30336e+07	4.26542e+07	2.4684e+07	2.5163e+07	3.68513e+07	2.73583e+07	1.84111e+07
Com_990_pos	Histamine	C5 H9 N3	129.09	1.408	130.097	No results	Invalid mass	No results	4.15839e+06	5.23028e+07	3.90979e+07	4.58249e+06	3.36799e+06	4.84092e+06	1.33505e+07	2.0187e+07	1.55655e+07
Com_1001_pos	3',4'-Dihydroxyphenylacetone	C9 H10 O3	166.063	4.933	167.07	No results	Full match	Full match	3.86636e+06	4.15703e+06	3.69415e+06	2.61363e+07	4.0998e+07	5.47237e+07	1.51514e+07	1.98734e+07	1.46693e+07
Com_1007_pos	Sedanolide	C12 H18 O2	176.12	5.849	177.127	No results	Invalid mass	No results	3.45684e+07	5.09576e+07	1.75867e+07	2.6823e+07	1.8066e+07	1.60598e+07	2.76544e+07	2.72815e+07	2.4618e+07
Com_1014_pos	N-(9-oxodecyl)acetamide	C12 H23 N O2	213.173	6.088	214.18	Full match	No results	No results	3.70308e+07	2.86679e+07	1.562e+07	4.33737e+07	6.58558e+07	3.52388e+07	3.62676e+07	4.12853e+07	3.63265e+07
Com_1062_pos	7-(2-hydroxypropan-2-yl)-1,4a-dimethyl-decahydronaphthalen-1-ol	C15 H28 O2	222.198	9.659	223.205	Invalid mass	No results	No match	1.90691e+07	4.87772e+07	3.70737e+07	3.92115e+06	5.52282e+07	3.81331e+07	3.50416e+07	3.69699e+07	3.51083e+07
Com_1065_pos	Cinchophen	C16 H11 N O2	249.079	8.5	250.086	Full match	No results	No results	1.6825e+07	1.43639e+06	4.15982e+07	1.51247e+06	1.7374e+06	511661	1.67291e+07	1.68175e+07	1.70982e+07
Com_1066_pos	Isoeugenyl acetate	C12 H14 O3	206.094	5.753	207.102	Full match	Not the top hit	Full match	2.01616e+07	3.39231e+07	4.15981e+07	1.35825e+07	1.78762e+07	1.44562e+07	1.69904e+07	2.51287e+07	2.37514e+07
Com_1068_pos	Homoveratrumic acid	C10 H12 O4	196.074	5.096	197.081	No results	No results	Full match	2.84029e+06	3.11788e+06	4.64829e+06	2.53417e+07	6.14663e+07	5.17026e+07	1.55282e+07	1.74267e+07	1.45313e+07
Com_1083_pos	Narcissoside	C28 H32 O16	624.169	4.978	625.176	No results	No results	Full match	5.62858e+06	5.5431e+06	2.42088e+07	7.65713e+06	1.10028e+07	5.10506e+07	1.61081e+07	1.90281e+07	1.59573e+07
Com_1089_pos	N-Isovaleroylglycine	C7 H13 N O3	159.09	1.383	160.097	No results	No results	Full match	4.26687e+07	4.65979e+07	4.06862e+07	3.89526e+07	4.11072e+07	3.65384e+07	4.11802e+07	4.02325e+07	3.8666e+07
Com_1092_pos	1-Linoleoyl-Rac-Glycerol	C21 H38 O4	354.276	9.157	355.284	No results	No results	Full match	1.33763e+07	2.28173e+07	4.04434e+07	5.60397e+07	4.44719e+07	2.81838e+07	3.42113e+07	3.0703e+07	2.41363e+07
Com_1104_pos	5,8-dihydroxy-10-methyl-5,8,9,10-tetrahydro-2H-oxecin-2-one	C10 H14 O4	180.078	5.527	181.086	Invalid mass	No match	No match	2.40005e+07	4.66395e+07	1.41794e+07	2.10955e+07	3.2251e+07	1.43239e+07	2.1553e+07	2.32991e+07	2.58281e+07
Com_1116_pos	Nordihydroguaiaretic acid	C18 H22 O4	302.152	5.749	303.159	No results	No results	Full match	2.12905e+06	2.25442e+06	6.95169e+06	8.49808e+06	3.54328e+07	4.90275e+07	1.55168e+07	1.56544e+07	1.44183e+07
Com_1122_pos	Phytosphingosine	C18 H39 N O3	317.293	6.68	318.3	No results	Full match	Full match	5.39671e+07	5.20544e+06	4.64354e+06	1.59125e+07	8.51796e+06	2.97293e+06	1.5475e+07	1.68483e+07	1.59275e+07
Com_1131_pos	4-chloro-5-morpholino-2-quinoxalin-2-ylpyridazin-3(2H)-one	C16 H14 Cl N5 O2	343.083	2.011	344.091	Full match	No results	No results	2.02671e+07	2.40135e+07	2.65091e+07	5.19973e+07	4.65413e+07	4.81586e+07	3.49989e+07	3.52464e+07	3.33489e+07
Com_1136_pos	HexCer-NS (d18:2/16:0)	C40 H75 N O8	697.549	10.882	698.556	No results	Full match	No results	3.81469e+07	3.87513e+07	3.85104e+07	4.07546e+07	7.54373e+06	3.99007e+07	3.2713e+07	2.52045e+07	3.80483e+07
Com_1138_pos	Palmitoleic Acid	C16 H30 O2	276.209	7.443	277.216	Invalid mass	No results	No match	4.69149e+07	4.47783e+07	1.80138e+07	2.12014e+07	4.19135e+07	2.92199e+07	2.90847e+07	3.54552e+07	2.86526e+07
Com_1139_pos	WLH	C23 H30 N6 O4	908.474	8.381	909.481	Invalid mass	No results	No results	1.86968e+07	4.4719e+07	1.74019e+07	1.69227e+07	2.26401e+07	2.82591e+07	2.46949e+07	2.7107e+07	2.38077e+07
Com_1142_pos	Myricetin 3-O-galactoside	C21 H20 O13	480.09	5.038	481.096	No results	No results	Full match	5.25595e+07	3.21232e+07	2.70105e+07	4.18473e+07	2.07606e+07	3.54115e+07	3.4255e+07	3.96888e+07	3.69645e+07
Com_1144_pos	ethyl 5-(3-{[(3,5-dichloroanilino)carbonyl]oxy}prop-1-ynyl)nicotinate	C18 H14 Cl2 N2 O4	392.035	1.749	393.042	Full match	No results	No results	3.07279e+07	2.53968e+07	1.12245e+07	5.4871e+07	3.26417e+07	4.47374e+07	3.63936e+07	3.19669e+07	3.04915e+07
Com_1151_pos	N-Octyl-2-pyrrolidone	C12 H23 N O	197.178	9.151	198.185	Full match	Partial match	No results	2.54106e+07	4.31066e+07	3.78459e+07	3.42625e+07	4.69019e+07	3.39064e+07	4.34661e+07	2.46303e+07	3.00913e+07
Com_1168_pos	(+)-Isolariciresinol	C20 H24 O6	360.157	5.465	361.164	No results	No results	Full match	2.38764e+07	4.36752e+07	1.12872e+07	1.91768e+07	2.67989e+07	8.35899e+06	2.02923e+07	2.44884e+07	2.27393e+07
Com_1182_pos	ethyl 4-amino-2-(methylsulfanyl)-1,3-thiazole-5-carboxylate	C7 H10 N2 O2 S2	218.019	10.631	219.026	Full match	No results	No results	1.81092e+07	1.64721e+07	1.80091e+07	4.17305e+07	2.90485e+07	2.51314e+07	3.70809e+07	2.94071e+07	4.55826e+07
Com_1184_pos	alpha-Hederin	C41 H66 O12	750.452	9.596	751.46	No results	No results	Full match	2.34252e+07	4.28568e+07	3.51575e+06	9.29351e+06	2.37289e+07	1.60131e+07	2.31348e+07	2.36556e+07	2.19963e+07
Com_1186_pos	N-(6-methoxypyridin-3-yl)thiophene-2-carboxamide	C11 H10 N2 O2 S	234.049	1.216	235.057	Invalid mass	No results	No results	2.84257e+07	3.23352e+07	3.67037e+07	1.76992e+07	7.7463e+06	1.22294e+07	3.0117e+07	3.38937e+07	3.06319e+07
Com_1192_pos	D-Erythrose 4-phosphate	C4 H9 O7 P	200.009	1.195	201.016	No results	No results	Full match	2.03662e+07	1.95255e+07	1.83672e+07	3.2475e+07	4.24728e+07	4.51883e+07	1.83749e+07	3.03446e+07	3.97664e+07
Com_1206_pos	2-[5-(2-hydroxypropyl)oxolan-2-yl]propanoic acid	C10 H18 O4	224.105	5.518	225.112	Invalid mass	No match	No match	4.6547e+07	3.52113e+07	3.56298e+07	2.11363e+07	1.3713e+07	9.21586e+06	1.54196e+07	2.86022e+07	2.44e+07
Com_1213_pos	α-Lactose	C12 H22 O11	359.142	1.503	360.149	No results	Invalid mass	No results	4.56818e+07	2.76919e+07	2.70293e+07	5.10778e+07	4.3849e+07	3.32321e+07	3.30875e+07	3.48563e+07	3.59489e+07
Com_1257_pos	2-({2-oxo-2-[(2-oxo-3-azepanyl)amino]ethyl}sulfanyl)acetic acid	C10 H16 N2 O4 S	260.087	2.218	261.094	Invalid mass	No results	No results	1.60573e+07	2.15113e+07	2.3948e+07	3.77088e+07	3.60747e+07	4.20078e+07	3.77064e+07	4.36614e+07	3.14994e+07
Com_1259_pos	Adenosine 5'-monophosphate	C10 H14 N5 O7 P	347.062	1.454	348.069	No results	Full match	Full match	6.31032e+06	6.27414e+06	1.54324e+07	6.48095e+06	5.10571e+07	2.73667e+07	2.08443e+07	2.10644e+07	1.46157e+07
Com_1273_pos	4-{3-[(3,4-dihydroxyphenyl)methyl]-2-methylbutyl}benzene-1,2-diol	C18 H22 O4	324.132	5.358	325.139	Invalid mass	No results	No results	1.83317e+07	3.81795e+07	3.34393e+07	2.75395e+07	3.29026e+07	3.41732e+07	3.15968e+07	3.49396e+07	3.06127e+07
Com_1281_pos	Thymol	C10 H14 O	150.105	5.86	151.112	No results	No results	Full match	2.37001e+07	3.86539e+07	2.30593e+07	2.24854e+07	1.86875e+07	1.36628e+07	2.81191e+07	2.5429e+07	2.61725e+07
Com_1290_pos	4-oxododecanedioic acid	C12 H20 O5	226.12	5.664	227.128	Invalid mass	No results	No results	4.52192e+07	2.69235e+07	2.88458e+07	8.77301e+06	6.87783e+06	8.51943e+06	2.33514e+07	2.4431e+07	2.14833e+07
Com_1307_pos	3-Butylidenephthalide	C12 H12 O2	188.084	5.4	189.091	No results	Full match	Full match	1.92678e+07	3.0096e+07	3.23218e+07	2.59233e+07	2.44487e+07	1.87103e+07	2.86704e+07	3.12844e+07	3.22632e+07
Com_1319_pos	2,2'-Cyclouridine	C9 H10 N2 O5	226.059	1.405	227.066	No results	No results	Full match	4.38628e+07	2.45727e+07	3.90755e+06	1.33454e+07	6.1191e+06	3.36422e+06	9.68562e+06	1.2169e+07	9.52008e+06
Com_1370_pos	Dihydrojasmone	C11 H18 O	166.136	5.622	167.143	No results	No results	Full match	1.24957e+07	2.58617e+07	3.04212e+07	1.16782e+07	1.00405e+07	1.35963e+07	1.66743e+07	1.95604e+07	1.7134e+07
Com_1371_pos	(2E,4E)-N-(2-methylpropyl)deca-2,4-dienamide	C14 H25 N O	223.193	9.168	224.201	Full match	No results	No results	1.84585e+07	3.40924e+07	3.04193e+07	2.23291e+07	3.88011e+07	2.07372e+07	2.48065e+07	1.99714e+07	2.35257e+07
Com_1387_pos	Phenylglyoxylic acid	C8 H6 O3	150.032	1.351	151.039	No results	No results	Full match	3.70028e+07	2.77992e+07	2.43866e+07	3.97536e+07	4.54074e+07	3.1188e+07	3.09048e+07	3.62102e+07	3.17091e+07
Com_1392_pos	Senkyunolide A	C12 H16 O2	192.113	5.869	193.12	No results	Invalid mass	No results	1.05272e+07	9.38398e+06	2.99313e+07	9.4842e+06	9.45912e+06	7.62902e+06	1.27711e+07	1.21872e+07	1.16948e+07
Com_1405_pos	13,14-dihydro-15-keto-tetranor Prostaglandin E2	C16 H26 O5	320.162	5.699	321.169	Invalid mass	No results	No match	4.76728e+06	8.52205e+06	2.95854e+07	2.87902e+06	6.81709e+06	7.0382e+06	1.11514e+07	1.58573e+07	1.55613e+07
Com_1418_pos	1-(2-chlorophenyl)-4-(2,4-dinitrophenyl)piperazine	C16 H15 Cl N4 O4	344.071	1.628	345.079	Invalid mass	No results	No results	1.84838e+07	2.47786e+07	2.67448e+07	2.65692e+07	3.83252e+07	3.60312e+07	2.71042e+07	2.73198e+07	2.67714e+07
Com_1424_pos	LysoPE 18:2 (2n isomer)	C23 H44 N O7 P	477.285	8.628	478.293	No results	No results	Full match	1.02226e+07	1.58563e+07	2.87159e+07	1.00757e+07	5.24534e+06	9.13379e+06	1.47255e+07	1.49665e+07	1.36434e+07
Com_1426_pos	Schizandrol B	C23 H28 O7	416.184	5.72	417.191	No results	No results	Full match	2.08741e+07	1.40676e+07	2.86693e+07	2.21862e+07	2.82092e+07	2.86715e+07	1.61209e+07	1.81081e+07	1.67298e+07
Com_1442_pos	Shionone	C30 H50 O	426.386	9.946	427.394	No results	No results	Full match	1.10907e+07	7.17075e+06	1.05454e+06	2.59455e+07	4.24838e+07	1.65287e+07	1.88881e+07	1.7508e+07	1.82812e+07
Com_1444_pos	Melezitose	C18 H32 O16	504.168	1.399	505.176	No results	Full match	Full match	2.55494e+07	1.64821e+07	2.80485e+07	2.51272e+07	2.93063e+07	2.0767e+07	2.32868e+07	2.26778e+07	1.70806e+07
Com_1452_pos	Olivetol	C11 H16 O2	180.115	5.593	181.122	No results	No results	Full match	5.44883e+06	9.69683e+06	2.77568e+07	6.04435e+06	6.61063e+06	1.00039e+07	8.08269e+06	1.03712e+07	1.49015e+07
Com_1461_pos	(5Z)-3-aminonon-5-enoic acid	C9 H17 N O2	171.126	5.54	172.133	Full match	Partial match	No results	2.45204e+07	2.68619e+07	1.44193e+07	3.96024e+07	3.60432e+07	2.42534e+07	2.88677e+07	3.05107e+07	2.67478e+07
Com_1474_pos	Cer-NS (d18:2/16:1)	C34 H63 N O3	533.48	10.361	534.487	No results	Full match	No results	2.69763e+07	1.4454e+07	1.89907e+07	2.87914e+07	5.17475e+06	3.39503e+07	2.23576e+07	1.57645e+07	2.60688e+07
Com_1484_pos	Valepotriate	C22 H30 O8	422.196	5.495	423.202	No results	No results	Full match	3.72879e+07	2.52284e+06	2.20652e+06	1.11554e+06	923971	904215	1.39135e+06	1.90307e+06	1.7626e+06
Com_1489_pos	1-Deoxynojirimycin	C6 H13 N O4	163.084	1.359	146.081	No results	No results	Full match	3.71601e+07	2.55667e+07	2.57509e+07	1.6883e+07	1.18965e+07	1.3525e+07	2.09831e+07	2.64226e+07	2.03171e+07
Com_1492_pos	3-hydroxy-3-methylpentanedioic acid	C6 H10 O5	184.035	2.963	185.042	Invalid mass	No results	No results	7.94787e+06	7.03241e+06	6.73277e+06	2.28183e+07	4.07777e+07	2.70512e+07	1.47156e+07	1.57089e+07	1.65503e+07
Com_1504_pos	Benzoic Acid	C7 H6 O2	122.037	1.354	123.044	No results	No results	Full match	1.97982e+07	2.97243e+07	2.67182e+07	2.71796e+07	2.53858e+07	3.0351e+07	2.774e+07	2.64817e+07	2.5668e+07
Com_1507_pos	Sugiol	C20 H28 O2	300.209	7.086	301.216	No results	No results	Full match	690567	1.1361e+06	2.66507e+07	734945	610449	372792	5.17213e+06	5.36347e+06	5.4059e+06
Com_1520_pos	Gibberellic acid	C19 H22 O6	346.141	5.686	347.148	No results	No results	Full match	5.7381e+06	1.03524e+07	2.63902e+07	1.04848e+07	1.03094e+07	2.67498e+06	1.52608e+07	1.47939e+07	1.45299e+07
Com_1521_pos	Artemisic acid	C15 H22 O2	234.162	5.745	235.169	No results	No results	Full match	2.19138e+07	2.30917e+07	2.63739e+07	1.90065e+07	1.19669e+07	1.51206e+07	2.1261e+07	2.13252e+07	2.02752e+07
Com_1540_pos	N6-Isopentenyladenosine	C15 H21 N5 O4	335.159	5.782	336.166	No results	Full match	No results	571144	212000	241360	3.73304e+07	2.21158e+07	7.81412e+06	9.08542e+06	8.36217e+06	7.88158e+06
Com_1543_pos	Geranylacetone	C13 H22 O	194.167	7.58	195.174	No results	No results	Full match	2.08214e+07	3.0164e+07	1.7804e+07	1.80127e+07	1.22706e+07	1.02013e+07	2.09268e+07	2.0767e+07	2.08736e+07
Com_1559_pos	1,6-dihydroxy-3-methoxy-8-methyl-9H-xanthen-9-one	C15 H12 O5	272.068	5.597	273.075	Full match	Partial match	Full match	3.52117e+07	9.92548e+06	1.65182e+07	1.0945e+07	6.84845e+06	6.27508e+06	1.72464e+07	1.64191e+07	1.44946e+07
Com_1574_pos	Schisandrin C	C22 H24 O6	384.156	5.409	385.164	No results	No results	Full match	3.21434e+06	2.96128e+07	6.19831e+06	1.97146e+06	2.58757e+06	1.66806e+06	4.54268e+06	2.66793e+06	4.15051e+06
Com_1587_pos	Dl-3-Hydroxynorvaline	C5 H11 N O3	133.074	1.329	134.081	No results	No results	Full match	2.29863e+07	2.48877e+07	2.51578e+07	2.86225e+07	1.73327e+07	2.80981e+07	2.43151e+07	2.34235e+07	2.3649e+07
Com_1608_pos	Corosolic acid	C30 H48 O4	472.355	8.308	473.362	No results	Full match	Full match	5.64509e+06	2.89548e+07	1.37747e+07	1.72932e+07	1.04739e+07	4.05249e+06	1.04854e+07	1.04633e+07	1.40642e+07
Com_1612_pos	lupinine	C10 H19 N O	169.147	9.159	170.154	No results	No results	Full match	1.48184e+07	2.87681e+07	2.44991e+07	2.10819e+07	3.15975e+07	2.13991e+07	2.4225e+07	2.56571e+07	2.59211e+07
Com_1625_pos	(11E,15Z)-9,10,13-trihydroxyoctadeca-11,15-dienoic acid	C18 H32 O5	350.206	6.183	351.214	Invalid mass	No results	No results	1.3285e+07	2.60129e+07	4.69072e+06	6.42725e+06	3.66648e+07	1.86103e+07	2.01826e+07	1.73064e+07	1.70231e+07
Com_1673_pos	tetranor-12(R)-HETE	C16 H26 O3	248.177	9.535	249.185	Invalid mass	Invalid mass	No results	1.6502e+07	2.02381e+07	2.09039e+07	9.69093e+06	3.51914e+07	2.40133e+07	2.42996e+07	2.28008e+07	2.19966e+07
Com_1675_pos	4-Hydroxybenzoic acid	C7 H6 O3	138.032	5.272	139.039	No results	Full match	Full match	2.18556e+07	2.70795e+07	8.87442e+06	8.97174e+06	6.94469e+06	6.73313e+06	1.42676e+07	1.33784e+07	1.33736e+07
Com_1683_pos	Hederagenin	C30 H48 O4	472.355	8.521	473.362	No results	No results	Full match	3.33173e+06	2.69366e+07	9.02443e+06	4.64514e+06	1.53473e+07	1.3378e+07	1.21195e+07	1.60841e+07	1.37898e+07
Com_1687_pos	N-(1,3-benzodioxol-5-yl)-2-methyl-5-(piperidinosulfonyl)-3-furamide	C18 H20 N2 O6 S	392.108	5.676	393.115	Invalid mass	Invalid mass	No results	1.1885e+07	7.73297e+06	3.97522e+06	3.3083e+07	9.59769e+06	6.06408e+06	9.55286e+06	8.85341e+06	9.57612e+06
Com_1701_pos	Nicotinate ribonucleoside	C11 H13 N O6	255.074	1.405	256.081	No results	No results	Full match	7.6546e+06	2.6516e+07	1.5771e+07	1.08328e+07	1.392e+07	1.14364e+07	1.41507e+07	1.53182e+07	1.48017e+07
Com_1707_pos	1-(4-hydroxyphenyl)propane-1,2-diol	C9 H12 O3	150.068	5.436	151.076	Invalid mass	No match	No match	1.83779e+07	2.64459e+07	1.35202e+07	1.82656e+07	1.49982e+07	1.5707e+07	1.0564e+07	2.2163e+07	1.80478e+07
Com_1725_pos	Lawsone	C10 H6 O3	174.032	5.27	175.039	No results	No results	Full match	1.04519e+06	2.59773e+07	1.11817e+06	1.6042e+06	6.28017e+06	1.33294e+06	980113	1.0109e+06	999752
Com_1726_pos	Ferulaldehyde	C10 H10 O3	178.063	5.13	179.07	No results	No results	Full match	6.1033e+06	5.18641e+06	1.48172e+07	1.66924e+07	3.36718e+07	2.54245e+07	1.03329e+07	9.60696e+06	1.21266e+07
Com_1735_pos	TriacetonaMine	C9 H17 N O	155.131	9.15	156.138	No results	No results	Full match	3.66996e+06	2.16703e+07	2.03735e+07	1.2931e+07	3.34068e+07	2.247e+07	2.0236e+07	2.04605e+07	1.95969e+07
Com_1738_pos	Efetaal	C12 H18 O2	194.131	5.618	195.138	No results	No results	Full match	8.47831e+06	1.18079e+07	2.19981e+07	8.61007e+06	1.39791e+07	1.28422e+07	9.53558e+06	9.11645e+06	1.27778e+07
Com_1754_pos	(2-oxo-2,3-dihydro-1H-indol-3-yl)acetic acid	C10 H9 N O3	191.058	5.117	192.065	No results	Full match	Full match	5.79348e+06	2.53948e+07	1.83706e+07	566155	5.67086e+06	5.25075e+06	1.38417e+07	1.17076e+07	1.25031e+07
Com_1789_pos	2-(1H-1,2,3-benzotriazol-1-yl)-N-(2,3-dihydro-1H-inden-2-yl)acetamide	C17 H16 N4 O	292.131	5.749	293.138	Invalid mass	No match	No results	2.62898e+06	2.48603e+07	1.64396e+07	4.55292e+06	1.50643e+07	2.24723e+07	1.64368e+07	1.74452e+07	1.70027e+07
Com_1817_pos	Salvianolic acid F	C17 H14 O6	314.079	4.969	315.086	No results	No results	Full match	2.73203e+06	2.43167e+07	5.75402e+06	3.51544e+06	1.27234e+07	1.87084e+07	9.2712e+06	8.05421e+06	7.26879e+06
Com_1823_pos	4-Guanidinobutanoic acid	C5 H11 N3 O2	145.085	1.406	146.092	No results	No results	Full match	9.79242e+06	2.4229e+07	1.35801e+07	1.97916e+07	1.10382e+07	6.818e+06	1.3461e+07	1.6494e+07	1.42769e+07
Com_1830_pos	3-(3,4-dimethoxyphenyl)-1-(2-hydroxy-4,6-dimethoxyphenyl)propan-1-one	C19 H22 O6	346.141	5.472	347.148	Full match	Partial match	Full match	1.07464e+07	2.27154e+07	5.56667e+06	1.68355e+07	3.1269e+07	2.4943e+07	1.3899e+07	1.79892e+07	1.907e+07
Com_1832_pos	Eucalyptol	C10 H18 O	136.125	6.283	137.132	No results	Invalid mass	No match	2.84073e+07	1.18058e+07	1.40963e+07	2.39309e+06	2.75108e+06	2.83409e+06	1.13328e+07	9.83826e+06	1.02951e+07
Com_1838_pos	Artemether	C16 H26 O5	298.178	6.119	299.185	No results	No results	Full match	6.75712e+06	9.14974e+06	2.04696e+07	5.23782e+06	1.3219e+07	2.19405e+07	1.32146e+07	1.54396e+07	1.29859e+07
Com_1839_pos	Cinnamaldehyde	C9 H8 O	150.068	5.095	151.075	No results	Invalid mass	No match	2.97301e+06	2.10713e+06	2.32862e+06	1.70796e+07	2.95684e+07	2.5445e+07	7.84355e+06	8.36589e+06	8.41889e+06
Com_1843_pos	Artesunate	C19 H28 O8	384.177	5.784	385.185	No results	No results	Full match	2.97673e+06	7.76159e+06	2.03354e+07	5.78908e+06	5.27825e+06	7.01858e+06	7.53946e+06	1.14483e+07	9.54511e+06
Com_1861_pos	Artemisinin	C15 H22 O5	282.146	5.551	283.154	No results	No results	Full match	1.94675e+07	2.35151e+07	6.93138e+06	1.02179e+07	1.80895e+07	1.51396e+07	1.6819e+07	1.7614e+07	1.75624e+07
Com_1877_pos	L-Methionine Methyl Ester	C6 H13 N O2 S	163.067	1.177	164.074	No results	No results	Full match	1.9434e+07	2.32202e+07	1.89541e+07	1.75467e+07	3.11239e+06	1.63529e+07	1.35361e+07	1.58102e+07	1.78604e+07
Com_1895_pos	Trachelogenin	C21 H24 O7	388.152	5.49	389.159	No results	No results	Full match	5.76255e+06	2.29533e+07	4.31261e+06	5.88335e+06	7.83984e+06	760888	7.33642e+06	7.44247e+06	7.48379e+06
Com_1917_pos	delta8-THC-d9	C21 H21 [2]H9 O2	323.282	9.009	324.289	Full match	Invalid mass	No results	1.79818e+06	2.08392e+07	7.74609e+06	2.85397e+06	2.44739e+07	2.41196e+07	1.36055e+07	1.41345e+07	1.29988e+07
Com_1966_pos	Arabidopyl shikimic acid	C16 H16 O9	352.079	5.355	353.086	No results	No results	Full match	2.56021e+07	9.54181e+06	1.07573e+07	2.18661e+07	1.6315e+07	1.78258e+07	1.39467e+07	1.64283e+07	9.61262e+06
Com_2022_pos	octadec-9-ynoic acid	C18 H32 O2	297.266	6.499	298.274	Invalid mass	No match	No results	2.46204e+07	1.70314e+06	1.05692e+06	3.86801e+06	1.08542e+06	755713	4.70734e+06	5.53577e+06	4.42394e+06
Com_2023_pos	m-Cresol	C7 H8 O	108.058	5.565	109.065	No results	No results	Full match	1.26937e+07	1.74589e+07	1.78811e+07	1.33791e+07	1.6934e+07	1.89292e+07	1.39843e+07	1.96618e+07	1.52171e+07
Com_2034_pos	Momordin Ic	C41 H64 O13	764.432	8.874	765.439	No results	No results	Full match	5.83898e+06	2.07394e+07	4.86372e+06	4.75316e+06	5.80766e+06	7.64984e+06	8.40439e+06	8.55843e+06	7.73426e+06
Com_2069_pos	N-Acetyl-D-lactosamine	C14 H25 N O11	401.153	1.404	402.16	No results	Invalid mass	No results	6.43069e+06	1.4019e+07	8.95263e+06	1.81429e+07	1.35625e+07	2.16648e+07	1.28015e+07	1.06751e+07	8.37792e+06
Com_2073_pos	Gallic acid trimethyl ether	C10 H12 O5	212.068	5.736	213.076	No results	Full match	Full match	7.34044e+06	1.81056e+07	1.73499e+07	5.77933e+06	8.64444e+06	1.1861e+07	1.43874e+07	1.44286e+07	1.41179e+07
Com_2080_pos	methyl 3,4,5-trihydroxycyclohex-1-ene-1-carboxylate	C8 H12 O5	170.058	4.951	171.065	Invalid mass	No results	No results	1.70841e+07	1.18862e+07	8.06871e+06	1.54309e+07	2.6187e+07	1.18325e+07	1.36018e+07	1.44402e+07	1.40095e+07
Com_2102_pos	Panaxatriol	C30 H52 O4	476.386	10.367	477.394	No results	No results	Full match	1.11828e+06	2.5408e+06	6.24494e+06	4.77341e+06	2.57987e+07	1.21745e+07	8.0804e+06	4.13797e+06	7.13399e+06
Com_2122_pos	10-Formyl-THF	C20 H23 N7 O7	473.165	4.994	474.172	No results	No results	Full match	9.27177e+06	1.73213e+07	1.39498e+07	1.59176e+07	2.55258e+07	1.78013e+07	1.54799e+07	1.58201e+07	1.51067e+07
Com_2130_pos	LPE 16:0	C21 H44 N O7 P	453.285	9.162	454.292	No results	Full match	Full match	5.13656e+06	1.2085e+07	1.67905e+07	4.77547e+06	5.45187e+06	4.72973e+06	9.17678e+06	9.66077e+06	8.38175e+06
Com_2136_pos	Homovanillic acid	C9 H10 O4	182.058	5.485	183.065	No results	No results	Full match	8.53048e+06	1.2783e+07	1.66762e+07	1.4653e+07	1.37973e+07	1.58127e+07	1.38338e+07	1.38099e+07	1.62827e+07
Com_2145_pos	Trehalose 6-phosphate	C12 H23 O14 P	422.082	5.326	423.089	No results	No results	Full match	2.00277e+06	2.6999e+06	1.96173e+06	1.10233e+07	2.51378e+07	1.10021e+07	7.01039e+06	6.543e+06	6.83134e+06
Com_2150_pos	Succinic anhydride	C4 H4 O3	100.016	1.357	101.023	No results	No results	Full match	2.00804e+07	1.31806e+07	1.65903e+07	1.52727e+07	1.50674e+07	1.44516e+07	1.32759e+07	1.66603e+07	1.59343e+07
Com_2151_pos	4-Methoxycinnamaldehyde	C10 H10 O2	162.068	5.764	163.075	No results	Full match	Full match	1.68339e+07	1.93448e+07	6.3076e+06	4.88443e+06	5.65576e+06	6.86949e+06	9.49075e+06	8.63594e+06	8.06844e+06
Com_2174_pos	Sarracenin	C11 H14 O5	226.084	5.087	227.091	No results	Full match	Full match	1.34941e+06	769135	1.00443e+06	1.31917e+07	2.46511e+07	1.83834e+07	6.22572e+06	7.62951e+06	6.96577e+06
Com_2176_pos	Combretastatin A4	C18 H20 O5	316.131	5.482	317.138	No results	No results	Full match	1.74855e+07	1.89848e+07	1.00665e+07	4.82256e+06	3.59281e+06	3.10806e+06	1.17237e+07	1.26368e+07	1.06092e+07
Com_2188_pos	3-[(4-chlorophenyl)thio]-1-phenylprop-2-en-1-one	C15 H11 Cl O S	314.014	11.391	315.021	Invalid mass	No results	No results	1.37735e+07	1.34186e+07	1.11546e+07	2.05162e+07	2.19609e+07	1.94177e+07	1.89705e+07	2.08867e+07	1.91564e+07
Com_2205_pos	Benzyl benzoate	C14 H12 O2	212.084	5.422	213.091	No results	Full match	No results	1.67767e+06	9.1979e+06	1.59328e+07	1.19162e+06	765322	734110	6.15737e+06	8.85266e+06	6.49925e+06
Com_2207_pos	Choline bitartrate	C9 H19 N O7	253.116	1.402	254.124	No results	No results	Full match	1.73613e+07	1.84132e+07	1.59304e+07	1.91252e+07	1.49752e+07	1.01794e+07	1.47317e+07	1.35175e+07	1.63564e+07
Com_2247_pos	6-Methylcoumarin	C10 H8 O2	160.052	5.424	161.06	No results	No results	Full match	1.08506e+07	1.59862e+07	9.32329e+06	2.23755e+07	1.67934e+07	1.43977e+07	1.46672e+07	1.43912e+07	1.3757e+07
Com_2257_pos	beta-Caryophyllene	C15 H24	204.188	9.539	205.195	No results	No results	Full match	8.7752e+06	9.77349e+06	1.29166e+07	1.04024e+07	2.33453e+07	1.35207e+07	1.30832e+07	1.38716e+07	1.38133e+07
Com_2261_pos	Polypodine B	C27 H44 O8	496.303	7.919	497.31	No results	No results	Full match	613972	1.79694e+07	7.5744e+06	261866	4.13433e+06	6.22803e+06	6.85856e+06	6.31334e+06	6.64347e+06
Com_2268_pos	N-(4-chlorophenethyl)-N'-(4-chlorophenyl)urea	C15 H14 Cl2 N2 O	308.05	1.278	309.058	Invalid mass	No results	No results	8.69993e+06	1.38348e+07	1.15898e+07	1.33434e+07	1.5947e+07	1.90143e+07	1.57669e+07	1.59437e+07	1.42449e+07
Com_2272_pos	Wogonoside	C22 H20 O11	460.1	5.349	461.108	No results	No results	Full match	1.40372e+07	1.95391e+06	3.83233e+06	2.19419e+07	6.74563e+06	4.95386e+06	8.21121e+06	6.25834e+06	7.50317e+06
Com_2275_pos	Orientin	C21 H20 O11	448.1	1.472	449.108	No results	No results	Full match	2.09662e+07	7.44329e+06	5.14734e+06	1.42917e+07	1.18156e+07	9.38367e+06	9.58637e+06	8.32348e+06	8.6601e+06
Com_2277_pos	3,4-Dihydroxybenzaldehyde	C7 H6 O3	138.032	4.962	139.039	No results	Full match	Full match	1.08264e+07	1.31204e+07	1.04811e+07	8.95421e+06	1.20585e+07	1.89368e+07	1.08236e+07	1.08629e+07	1.29627e+07
Com_2281_pos	2-(acetyloxy)-3-amino-1-[1,2-di(acetyloxy)ethyl]-3-oxopropyl acetate	C13 H19 N O9	315.095	1.383	316.102	Invalid mass	No results	No results	1.33705e+07	8.84516e+06	7.81956e+06	2.18616e+07	5.41111e+06	1.15456e+07	9.11865e+06	1.14308e+07	1.15658e+07
Com_2289_pos	5-[4-(phenylsulfonyl)phenyl]-1H-pyrazole	C15 H12 N2 O2 S	306.04	3.907	307.047	Invalid mass	No results	No results	786090	940630	598887	1.15704e+07	1.2673e+07	1.87871e+07	4.5243e+06	4.81587e+06	4.82046e+06
Com_2313_pos	Acetophenone	C8 H8 O	120.058	5.541	121.065	No results	Full match	No results	9.33628e+06	1.74299e+07	1.32349e+07	8.57145e+06	1.39977e+07	1.25661e+07	1.42901e+07	1.28881e+07	1.47806e+07
Com_2367_pos	Furanodiene	C15 H20 O	216.152	5.749	217.159	No results	No results	Full match	8.90828e+06	9.27456e+06	1.44714e+07	8.04532e+06	6.73815e+06	6.8695e+06	9.37772e+06	1.03854e+07	7.46562e+06
Com_2399_pos	9,17-Octadecadiene-12,14-diyne-1,11,16-triol	C18 H26 O3	290.188	5.863	291.195	No results	No results	Full match	5.23423e+06	1.6569e+07	1.05849e+07	3.37683e+06	4.51329e+06	6.17071e+06	1.41962e+07	1.20556e+07	1.41017e+07
Com_2401_pos	N6,N6,N6-Trimethyl-L-lysine	C9 H20 N2 O2	188.152	1.193	189.16	No results	Full match	Full match	5.07822e+06	8.91851e+06	1.41803e+07	3.70108e+06	2.48196e+06	7.08459e+06	6.74626e+06	8.8088e+06	7.17215e+06
Com_2405_pos	Ginkgolide B	C20 H24 O10	424.136	5.824	425.144	No results	No results	Full match	5.68218e+06	5.41397e+06	1.41531e+07	4.6781e+06	3.86675e+06	7.3927e+06	8.8069e+06	7.75108e+06	7.45857e+06
Com_2416_pos	Stigmasterol	C29 H48 O	412.37	9.119	413.377	No results	No results	Full match	1.92937e+07	1.54368e+07	7.11546e+06	766295	1.10506e+06	795839	7.77712e+06	7.56088e+06	7.17421e+06
Com_2458_pos	(2R)-2-[(2R,5S)-5-[(2S)-2-hydroxybutyl]oxolan-2-yl]propanoic acid	C11 H20 O4	198.126	6.278	199.133	Invalid mass	No results	No results	1.05472e+07	1.25131e+07	1.21134e+07	1.70642e+07	9.45265e+06	1.7121e+07	1.26979e+07	1.51619e+07	1.31968e+07
Com_2490_pos	Skimmin	C15 H16 O8	324.085	5.056	325.092	No results	No results	Full match	9.48664e+06	1.19648e+07	1.13265e+07	1.94675e+07	9.35472e+06	5.3535e+06	7.43789e+06	8.22075e+06	7.94433e+06
Com_2502_pos	1,4-dihydroxyheptadec-16-en-2-yl acetate	C19 H36 O4	350.245	5.77	351.253	Invalid mass	No results	No match	4.27617e+06	5.60901e+06	9.80184e+06	1.93259e+07	8.21615e+06	6.12296e+06	8.19978e+06	7.5502e+06	7.02805e+06
Com_2510_pos	Phloretin	C15 H14 O5	274.084	5.587	275.091	No results	No results	Full match	1.83989e+07	8.87151e+06	1.25584e+07	6.73355e+06	3.40354e+06	5.36867e+06	8.78937e+06	1.08972e+07	8.4497e+06
Com_2512_pos	2-Methoxybenzaldehyde	C8 H8 O2	136.053	4.913	137.06	Full match	Partial match	Full match	6.83044e+06	1.52964e+07	1.17183e+07	1.7505e+07	1.98279e+07	1.66036e+07	1.16932e+07	1.39912e+07	1.24236e+07
Com_2519_pos	N3,N4-Dimethyl-L-arginine	C8 H18 N4 O2	202.143	1.347	203.15	No results	Full match	Full match	4.88003e+06	1.18247e+07	1.3278e+07	8.80128e+06	3.74053e+06	1.47413e+07	1.02324e+07	1.02383e+07	8.12549e+06
Com_2563_pos	3-hydroxy-4-methoxy-9H-xanthen-9-one	C14 H10 O4	242.057	5.298	243.065	Full match	No results	No results	2.30193e+06	2.94454e+06	1.46003e+06	1.87197e+07	1.19262e+07	6.26445e+06	7.82535e+06	4.55275e+06	5.41495e+06
Com_2565_pos	Glabrolide	C30 H44 O4	468.324	6.321	469.331	No results	Full match	No results	1.64201e+06	1.51792e+07	1.02244e+07	1.41302e+07	6.72608e+06	1.46003e+07	1.08071e+07	1.18194e+07	1.1571e+07
Com_2581_pos	Wikstromol	C20 H22 O7	374.136	5.491	375.142	No results	No results	Full match	6.5479e+06	1.49913e+07	2.11274e+06	5.68711e+06	6.0557e+06	6.32747e+06	6.43572e+06	6.41169e+06	5.16214e+06
Com_2582_pos	4-Hydroxyisoleucine	C6 H13 N O3	130.063	1.411	131.071	No results	Invalid mass	No match	7.01546e+06	9.47854e+06	1.10823e+07	1.84641e+07	1.14444e+07	1.49146e+07	1.25922e+07	1.19027e+07	1.38326e+07
Com_2585_pos	Bornyl acetate	C12 H20 O2	196.146	5.753	197.154	No results	No results	Full match	8.91399e+06	1.32942e+07	1.2795e+07	1.04743e+07	8.03892e+06	7.46309e+06	1.25323e+07	1.10944e+07	1.19964e+07
Com_2593_pos	3-(3,4,5-trimethoxyphenyl)propanoic acid	C12 H16 O5	240.099	5.224	241.107	Full match	No results	No results	6.2241e+06	3.63725e+06	4.15597e+06	1.26203e+07	1.92876e+07	1.50689e+07	6.66925e+06	6.90701e+06	6.80946e+06
Com_2663_pos	delta9-THC-d9	C21 H21 [2]H9 O2	323.282	8.157	324.289	Full match	Invalid mass	No results	9.78893e+06	1.38601e+07	8.55634e+06	1.75217e+07	1.27664e+07	1.01884e+07	1.04066e+07	1.01786e+07	1.10571e+07
Com_2664_pos	Scopoletin	C10 H8 O4	192.042	5.423	193.05	No results	No results	Full match	9.00962e+06	1.41975e+07	1.19861e+07	8.98841e+06	8.31894e+06	9.0473e+06	8.98414e+06	1.54622e+07	1.0274e+07
Com_2671_pos	Muscone	C16 H30 O	260.214	7.925	261.221	No results	Invalid mass	No results	1.68629e+06	1.41196e+07	6.9107e+06	2.36698e+06	4.86204e+06	7.67483e+06	6.22997e+06	5.69225e+06	6.7672e+06
Com_2689_pos	Glutaric Acid	C5 H8 O4	132.042	6.075	133.05	No results	No results	Full match	1.86742e+06	1.4059e+06	4.44589e+06	2.56281e+06	4.97297e+06	1.49037e+07	3.65803e+06	4.24622e+06	3.68204e+06
Com_2715_pos	Tigogenin	C27 H44 O3	416.329	8.158	417.336	No results	No results	Full match	2.42359e+06	1.97803e+06	3.88633e+06	1.6908e+07	9.78527e+06	3.69734e+06	4.34992e+06	5.94013e+06	4.59885e+06
Com_2730_pos	6-Phosphogluconic acid	C6 H13 O10 P	276.024	1.612	277.031	No results	No results	Full match	4.40633e+06	1.36123e+07	5.33862e+06	8.26291e+06	5.60573e+06	8.94335e+06	6.64577e+06	7.37041e+06	6.61741e+06
Com_2764_pos	N1-tetrahydrofuran-2-ylmethyl-2-cyanoacetamide	C8 H12 N2 O2	168.09	5.414	169.097	Full match	No results	Full match	1.04307e+07	1.32903e+07	7.18784e+06	1.19133e+07	1.04874e+07	7.16914e+06	9.41212e+06	1.02651e+07	8.74864e+06
Com_2775_pos	Oleanolic acid	C30 H48 O3	456.36	8.355	457.367	No results	Full match	Full match	6.96472e+06	3.28171e+06	4.56855e+06	1.62612e+07	9.45517e+06	3.85509e+06	6.96021e+06	6.32987e+06	6.37745e+06
Com_2809_pos	4-methoxyphenyl 3,5-dimethyl-1-phenyl-1H-pyrazole-4-carboxylate	C19 H18 N2 O3	344.108	4.8	345.115	Invalid mass	No results	No results	6.44746e+06	6.22702e+06	1.11375e+07	1.20526e+07	1.2024e+07	1.21903e+07	7.897e+06	6.20814e+06	9.13284e+06
Com_2830_pos	N-(2-Hydroxyethyl)iminodiacetic acid	C6 H11 N O5	177.064	1.474	178.071	No results	No results	Full match	1.0997e+07	1.01309e+07	1.1078e+07	9.76445e+06	9.11858e+06	9.62889e+06	1.00767e+07	9.22136e+06	9.37404e+06
Com_2838_pos	Anise oil	C14 H18 O3	234.125	5.402	235.133	No results	No results	Full match	4.93713e+06	1.27687e+07	1.10231e+07	9.98775e+06	1.20419e+07	1.01347e+07	1.02047e+07	1.05496e+07	9.77847e+06
Com_2856_pos	Roburic acid	C30 H48 O2	440.365	9.697	441.372	No results	Full match	Full match	5.34922e+06	3.38467e+06	2.7132e+06	1.57072e+07	8.55526e+06	4.1032e+06	6.15123e+06	6.5279e+06	5.09451e+06
Com_2857_pos	Sauchinone	C20 H20 O6	356.125	5.619	357.133	No results	No results	Full match	5.04638e+06	1.27349e+07	8.63093e+06	8.92815e+06	7.8233e+06	1.03511e+07	1.05583e+07	1.22117e+07	9.73445e+06
Com_2908_pos	N-Acetylaspartate	C6 H9 N O5	175.048	2.378	176.055	No results	No results	Full match	1.98458e+06	2.877e+06	1.06341e+07	2.50557e+06	5.24839e+06	4.61463e+06	5.2491e+06	4.52646e+06	5.52662e+06
Com_2949_pos	L-Arabinitol	C5 H12 O5	152.069	1.41	153.076	No results	No results	Full match	5.51344e+06	1.05978e+07	1.03861e+07	5.17338e+06	3.35645e+06	6.12831e+06	6.37634e+06	7.23123e+06	6.26244e+06
Com_2970_pos	methyl 2-[(2-acetyl-3-oxo-1-butenyl)amino]acetate	C9 H13 N O4	199.084	4.978	200.092	Full match	No results	No results	1.10934e+06	1.36723e+06	1.03979e+06	3.31144e+06	2.32197e+06	1.27636e+07	3.21087e+06	3.02582e+06	2.93375e+06
Com_3016_pos	Cinnamic acid	C9 H8 O2	148.053	5.27	149.06	No results	Full match	Full match	4.92404e+06	4.06789e+06	2.83106e+06	1.12805e+07	1.13403e+07	1.24762e+07	6.64333e+06	7.74773e+06	6.97297e+06
Com_3035_pos	(2R,3S,4S,5R,6R)-2-(hydroxymethyl)-6-(2-phenylethoxy)oxane-3,4,5-triol	C14 H20 O6	306.111	5.551	307.117	Invalid mass	No match	No match	2.78819e+06	3.54099e+06	2.42984e+06	4.74279e+06	4.78164e+06	1.23716e+07	3.76226e+06	3.12268e+06	3.68888e+06
Com_3042_pos	Eicosapentaenoic acid	C20 H30 O2	284.214	8.479	285.221	No results	Invalid mass	No results	190141	455012	9.8939e+06	265447	197473	273111	2.34819e+06	2.01332e+06	2.33155e+06
Com_3053_pos	N4-(4-chloro-2,5-dimethoxyphenyl)morpholine-4-carbothioamide	C13 H17 Cl N2 O3 S	354.024	1.276	355.031	Invalid mass	No results	No results	1.35386e+07	2.54667e+06	1.97659e+06	9.22951e+06	4.85298e+06	2.3634e+06	2.6871e+06	3.15924e+06	3.32094e+06
Com_3064_pos	3,4-dihydro-4-oxo-2H-1,3-benzoxazine-2-spiro-4'-(1'-ethylpiperidine)	C20 H26 N2 O6 S	422.155	6.202	423.162	Invalid mass	No results	No results	8.09325e+06	3.1924e+06	9.77138e+06	332419	370851	307790	4.20264e+06	4.48076e+06	4.14881e+06
Com_3082_pos	3-Indoleacetonitrile	C10 H8 N2	156.068	5.432	313.143	No results	No results	Full match	5.81527e+06	1.1279e+07	4.23592e+06	9.87968e+06	8.79448e+06	6.31087e+06	7.67447e+06	6.26361e+06	7.56781e+06
Com_3107_pos	Geranylgeraniol	C20 H34 O	290.261	6.124	291.267	No results	No results	Full match	988079	4.33962e+06	5.6404e+06	2.32691e+06	2.67031e+06	1.19071e+07	3.40572e+06	3.45751e+06	3.48494e+06
Com_3127_pos	2-[(butylamino)(imino)methyl]-1-oxohydrazinium-1-olate	C5 H12 N4 O2	182.079	1.396	183.086	Invalid mass	No results	No match	7.39272e+06	1.11064e+07	6.94672e+06	9.87036e+06	1.18315e+07	1.17389e+07	7.58961e+06	5.87745e+06	9.16613e+06
Com_3155_pos	8-Chlro-1-tetrahydronorharmanone	C11 H9 Cl N2 O	220.039	1.079	221.047	No results	No results	Full match	1.2905e+07	223147	199207	5.95e+06	521384	282828	258195	355204	382728
Com_3176_pos	trans,trans-2,4-Heptadienal	C7 H10 O	110.073	5.538	111.081	No results	Full match	No results	3.27809e+06	5.35464e+06	9.27387e+06	4.04552e+06	6.32807e+06	1.15123e+07	8.1323e+06	6.8088e+06	7.67434e+06
Com_3188_pos	Fraxinellone	C14 H16 O3	232.11	5.407	233.117	No results	Full match	Full match	3.14598e+06	3.79339e+06	2.04208e+06	1.32179e+07	8.43406e+06	6.45275e+06	6.17691e+06	4.99404e+06	4.78123e+06
Com_3253_pos	Gossypol	C30 H30 O8	518.195	5.44	519.202	No results	No results	Full match	1.93502e+06	2.57334e+06	1.92869e+06	1.07346e+06	1.34107e+07	3.18279e+06	2.01351e+06	1.66271e+06	1.17724e+06
Com_3256_pos	Gamma-Glu-Leu	C11 H20 N2 O5	260.136	1.306	261.144	No results	No results	Full match	5.37394e+06	8.53378e+06	8.83287e+06	5.8414e+06	6.891e+06	4.94365e+06	6.26693e+06	6.85994e+06	6.08056e+06
Com_3258_pos	alpha-Zearalanol	C18 H26 O5	322.178	5.588	323.185	No results	No results	Full match	4.88718e+06	1.02927e+07	6.26046e+06	8.02587e+06	6.78582e+06	5.85464e+06	6.91864e+06	6.48996e+06	7.47097e+06
Com_3310_pos	(-)-Arctigenin	C21 H24 O6	372.157	5.554	373.164	No results	No results	Full match	2.87588e+06	7.19452e+06	6.46831e+06	4.64158e+06	8.51127e+06	1.06936e+07	6.69866e+06	5.93858e+06	5.63122e+06
Com_3332_pos	RQH	C17 H29 N9 O5	878.463	9.013	879.47	Invalid mass	No results	No results	6.87503e+06	9.9047e+06	1.57178e+06	6.17313e+06	4.2432e+06	5.85024e+06	5.5813e+06	5.83454e+06	5.2281e+06
Com_3352_pos	Kynurenic acid	C10 H7 N O3	189.043	5.46	190.05	No results	No results	Full match	792552	3.56678e+06	8.39235e+06	838786	772754	1.14036e+06	2.61148e+06	2.93199e+06	3.31131e+06
Com_3356_pos	N-Acetylglucosamine 1-phosphate	C8 H16 N O9 P	301.056	1.527	302.063	No results	No results	Full match	1.07804e+07	9.77772e+06	8.08882e+06	1.12177e+07	8.605e+06	8.16697e+06	8.20535e+06	8.72835e+06	1.00004e+07
Com_3401_pos	Methyl Dihydrojasmonate	C13 H22 O3	226.157	6.315	227.164	No results	No results	Full match	5.90829e+06	9.32918e+06	2.16867e+06	3.93354e+06	1.07933e+07	1.01876e+07	6.95664e+06	7.0403e+06	6.02471e+06
Com_3442_pos	HexCer-NS (d18:3/16:0)	C40 H73 N O8	695.533	9.31	696.54	No results	Full match	No results	9.37712e+06	2.70913e+06	8.04801e+06	1.03682e+07	2.37519e+06	3.50434e+06	7.50243e+06	9.63062e+06	6.23777e+06
Com_3452_pos	Isomucronulatol	C17 H18 O5	302.115	5.823	303.122	No results	No results	Full match	2.13964e+06	1.86385e+06	8.00364e+06	3.4621e+06	2.52081e+06	5.11712e+06	4.90732e+06	4.08281e+06	4.57491e+06
Com_3467_pos	D-Panthotenate	C9 H17 N O5	219.11	1.417	220.118	No results	No results	Full match	8.46668e+06	9.29172e+06	7.42149e+06	1.03888e+07	8.52062e+06	6.51351e+06	7.96704e+06	9.09773e+06	8.1447e+06
Com_3507_pos	Steviolbioside	C32 H50 O13	642.325	6.237	665.315	No results	No results	Full match	6.1541e+06	9.12202e+06	318687	8.49588e+06	2.67544e+06	3.73199e+06	5.66234e+06	5.71077e+06	5.1422e+06
Com_3576_pos	Isopimpinellin	C13 H10 O5	246.053	4.671	247.061	No results	No results	Full match	320843	639876	640437	1.43872e+06	4.35714e+06	9.39756e+06	2.20436e+06	1.93711e+06	1.8761e+06
Com_3596_pos	L-Saccharopine	C11 H20 N2 O6	276.132	1.412	277.14	No results	No results	Full match	4.58848e+06	8.70615e+06	7.25609e+06	8.39035e+06	6.46108e+06	5.46022e+06	6.36122e+06	8.05445e+06	6.71748e+06
Com_3607_pos	ethyl 4-({[(3-morpholinopropyl)amino]carbothioyl}amino)benzoate	C17 H25 N3 O3 S	373.147	1.402	374.154	Invalid mass	No results	No results	1.0198e+07	6.52747e+06	4.32314e+06	6.82248e+06	4.90408e+06	3.10819e+06	4.78715e+06	5.26702e+06	5.21664e+06
Com_3691_pos	3-[4-methyl-1-(2-methylpropanoyl)-3-oxocyclohexyl]butanoic acid	C15 H24 O4	290.149	6.244	291.156	Invalid mass	No results	No results	634681	1.76921e+06	7.11544e+06	650385	415711	597984	2.19135e+06	2.58552e+06	2.53143e+06
Com_3707_pos	1,2,3,7-Tetramethoxyxanthone	C17 H16 O6	316.094	5.375	317.101	No results	No results	Full match	3.18094e+06	8.24337e+06	4.68714e+06	7.38539e+06	6.23081e+06	7.83861e+06	7.36549e+06	6.96262e+06	8.07503e+06
Com_3719_pos	Dl-Dihydrosphingosine	C18 H39 N O2	301.298	6.839	302.305	No results	No results	Full match	9.68727e+06	875697	521984	1.82456e+06	1.54376e+06	849317	2.90942e+06	3.60331e+06	3.36872e+06
Com_3761_pos	Sebacic acid	C10 H18 O4	202.12	5.483	203.127	No results	No results	Full match	5.42974e+06	5.31324e+06	6.2995e+06	8.09733e+06	7.60425e+06	8.5956e+06	6.66308e+06	7.97353e+06	5.8396e+06
Com_3814_pos	3-Acetyl-2,5-dimethylfuran	C8 H10 O2	138.068	4.916	139.075	No results	Full match	Full match	4.19298e+06	5.98323e+06	3.97919e+06	9.75231e+06	6.9898e+06	5.55636e+06	4.64835e+06	5.82091e+06	6.04659e+06
Com_3852_pos	Angelol B	C20 H24 O7	376.152	5.4	377.159	No results	No results	Full match	6.63196e+06	6.4038e+06	722075	8.69219e+06	1.00565e+07	5.87416e+06	5.9217e+06	5.95632e+06	6.03361e+06
Com_3899_pos	1-(2-furyl)pentane-1,4-dione	C9 H10 O3	188.048	1.346	189.055	Invalid mass	No results	No match	4.21851e+06	5.35488e+06	1.26307e+06	6.93248e+06	7.85926e+06	8.00725e+06	4.27952e+06	6.19493e+06	8.0681e+06
Com_3912_pos	Nicotinamide adenine dinucleotide (NAD+)	C21 H27 N7 O14 P2	663.11	1.414	664.117	No results	Full match	Full match	4.20384e+06	5.03699e+06	6.21499e+06	5.39532e+06	9.7866e+06	4.95413e+06	6.11934e+06	7.33094e+06	6.43543e+06
Com_3917_pos	Phytocassane E	C20 H28 O3	316.204	6.406	317.211	No results	No results	Full match	244361	572686	6.44271e+06	384162	219505	325933	2.19458e+06	1.8349e+06	1.75185e+06
Com_3948_pos	gamma-Glutamylglutamic acid	C10 H16 N2 O7	276.096	1.369	277.103	No results	No results	Full match	3.46784e+06	4.42313e+06	3.66241e+06	6.02502e+06	3.56396e+06	5.15577e+06	7.91911e+06	4.76952e+06	4.23649e+06
Com_3990_pos	Fmoc-Ile-OH	C21 H23 N O4	353.164	8.797	354.171	No results	No results	Full match	3.96675e+06	7.29825e+06	4.21383e+06	5.60343e+06	5.4193e+06	1.1557e+06	5.7257e+06	4.53249e+06	3.62815e+06
Com_4035_pos	Lithospermoside	C14 H19 N O8	329.11	1.404	330.118	No results	No results	Full match	3.86079e+06	6.36855e+06	6.14698e+06	2.01895e+06	3.59559e+06	2.36522e+06	5.34557e+06	4.95821e+06	5.2425e+06
Com_4047_pos	N-Feruloylspermidine	C17 H27 N3 O3	321.205	4.844	322.212	No results	No results	Full match	135587	371691	131258	8.80992e+06	272531	609959	1.18092e+06	1.18368e+06	1.10249e+06
Com_4075_pos	Ne-(1-Carboxymethyl)-L-lysine	C8 H16 N2 O4	204.111	1.403	205.118	No results	No results	Full match	4.81878e+06	4.76499e+06	5.76088e+06	8.03506e+06	4.11787e+06	7.52369e+06	5.12394e+06	6.16188e+06	5.85145e+06
Com_4078_pos	N'2-(2-furylcarbonyl)-3-chloro-4-methylthiophene-2-carbohydrazide	C11 H9 Cl N2 O3 S	283.997	1.186	285.004	Invalid mass	No results	No results	8.29925e+06	2.09511e+06	1.6697e+06	6.56932e+06	1.06273e+06	1.11991e+06	1.59127e+06	2.2279e+06	2.144e+06
Com_4179_pos	PC (14:1e/4:0)	C26 H52 N O7 P	521.348	9.293	522.355	No results	Full match	Full match	2.53811e+06	4.5776e+06	5.80634e+06	3.53713e+06	2.54662e+06	4.36416e+06	3.67955e+06	4.65083e+06	4.79709e+06
Com_4217_pos	D-Cysteine	C3 H7 N O2 S	121.02	4.973	122.027	No results	Full match	Full match	341335	289191	348005	358372	544369	7.10934e+06	956129	991047	997923
Com_4218_pos	Vitamin A	C20 H30 O	286.229	8.219	287.237	No results	No results	Full match	302027	515487	5.71234e+06	488455	352972	263051	1.48493e+06	1.81763e+06	1.29283e+06
Com_4224_pos	methyl 2,5-dimethyl-1H-pyrrole-3-carboxylate	C8 H11 N O2	153.079	1.412	154.086	Full match	No results	No results	253709	305976	248820	3.69045e+06	1.11112e+06	7.09887e+06	750602	1.05607e+06	768321
Com_4269_pos	Spermine	C10 H26 N4	202.216	1.155	203.223	No results	Full match	Full match	6.08457e+06	274372	309656	8.05736e+06	1.50088e+06	1.3552e+06	2.64264e+06	3.40973e+06	2.65732e+06
Com_4294_pos	Ethyl ferulate	C12 H14 O4	222.089	5.262	483.139	No results	No results	Full match	2.42102e+06	1.39368e+06	2.58366e+06	4.69562e+06	8.41146e+06	6.65673e+06	2.55353e+06	2.92148e+06	4.85277e+06
Com_4391_pos	ANK	C13 H25 N5 O5	313.175	3.742	314.182	Invalid mass	No results	No results	721316	694892	1.76396e+06	2.31191e+06	447043	6.65674e+06	1.96208e+06	1.94878e+06	1.55917e+06
Com_4419_pos	2-Deoxyribose 1-Phosphate	C5 H11 O7 P	214.024	1.189	215.031	No results	No results	Full match	3.26948e+06	2.84449e+06	3.42337e+06	5.18587e+06	6.60356e+06	6.57227e+06	2.9734e+06	5.30623e+06	5.58623e+06
Com_4441_pos	6-Benzyladenine	C12 H11 N5	225.1	5.601	226.108	No results	No results	Full match	957360	1.99993e+06	1.71476e+06	5.05922e+06	4.42562e+06	6.53025e+06	2.67158e+06	3.59467e+06	3.1935e+06
Com_4454_pos	2-morpholinophenyl 2-furoate	C15 H15 N O4	273.095	2.45	274.103	Invalid mass	No results	No results	1.84051e+06	3.26075e+06	5.22512e+06	1.74851e+06	1.65558e+06	2.56446e+06	2.91419e+06	3.10338e+06	3.17175e+06
Com_4478_pos	Timosaponin A1	C33 H54 O8	578.381	9.432	579.387	No results	No results	Full match	1.23093e+06	6.03953e+06	1.04914e+06	845976	2.25852e+06	2.2476e+06	2.10058e+06	1.903e+06	2.12012e+06
Com_4491_pos	Ambroxane	C16 H28 O	236.213	10.477	237.22	No results	No results	Full match	984078	6.0087e+06	4.53538e+06	1.06022e+06	3.60539e+06	2.04542e+06	3.00538e+06	2.6777e+06	3.24793e+06
Com_4492_pos	LDGTS 18:2	C28 H51 N O6	497.371	8.667	498.379	No results	Full match	No results	84906.1	2.01307e+06	5.14791e+06	90481.8	88780.6	77858.6	1.33887e+06	1.33072e+06	1.22481e+06
Com_4532_pos	(+)-Catechin	C15 H14 O6	290.078	4.979	291.086	No results	No results	Full match	5.62803e+06	5.90994e+06	3.5829e+06	3.92899e+06	2.3875e+06	1.62982e+06	3.84412e+06	3.28693e+06	3.39974e+06
Com_4534_pos	2,3-dihydroxypropyl 12-methyltridecanoate	C17 H34 O4	324.23	6.608	325.237	Invalid mass	No results	No results	1.01999e+06	5.89722e+06	769998	6.44924e+06	5.44843e+06	2.90538e+06	3.32918e+06	3.67256e+06	2.5975e+06
Com_4557_pos	Rauwolscine hydrochloride	C21 H27 Cl N2 O3	390.17	5.501	413.159	No results	No results	Full match	2.71782e+06	5.84922e+06	2.42688e+06	1.8446e+06	1.64111e+06	765832	2.33675e+06	2.55517e+06	2.73678e+06
Com_4566_pos	Tricin 5-O-hexoside derivative	C24 H22 O14	534.101	5.647	535.109	No results	No results	Full match	6.66592e+06	5.82467e+06	2.99957e+06	2.54277e+06	1.69088e+06	1.02735e+06	2.69618e+06	4.43574e+06	3.25508e+06
Com_4582_pos	L-5-Hydroxytryptophan	C11 H12 N2 O3	220.085	5.439	221.092	No results	No results	Full match	2.15699e+06	3.15165e+06	4.96067e+06	3.89069e+06	5.22551e+06	2.83334e+06	3.81491e+06	3.9247e+06	4.44682e+06
Com_4600_pos	Praeruptorin B	C24 H26 O7	426.167	5.46	427.174	No results	No results	Full match	3.58316e+06	3.68852e+06	4.93052e+06	2.62949e+06	2.33965e+06	2.69158e+06	3.67937e+06	3.79923e+06	4.13744e+06
Com_4631_pos	5-(tert-butyl)-2-methyl-N-(4-nitrophenyl)-3-furamide	C16 H18 N2 O4	324.106	6.051	325.113	Invalid mass	No results	No results	619276	1.18796e+06	2.25287e+06	595518	1.38245e+06	6.07356e+06	1.40817e+06	1.56226e+06	1.67958e+06
Com_4650_pos	Saikosaponin E	C42 H68 O12	764.468	9.908	765.476	No results	No results	Full match	1.19497e+06	3.84907e+06	554758	3.70582e+06	4.93189e+06	6.01796e+06	4.37086e+06	4.71834e+06	4.68025e+06
Com_4653_pos	2'-O-Methyladenosine	C11 H15 N5 O4	281.112	4.761	282.119	No results	Full match	Full match	499618	5.631e+06	519842	868977	426028	560343	1.3132e+06	1.62024e+06	1.36205e+06
Com_4703_pos	5,6-Dehydroginsenoside Rd	C48 H80 O18	944.531	9.578	945.538	No results	No results	Full match	2.02612e+06	5.52342e+06	2.49744e+06	2.20184e+06	2.8945e+06	4.59997e+06	2.68709e+06	2.26915e+06	2.45621e+06
Com_4751_pos	(-)-Norepinephrine N-hexoside	C14 H21 N O8	331.127	5.053	332.134	No results	No results	Full match	1.2536e+06	3.71388e+06	1.57843e+06	2.41049e+06	7.04528e+06	3.38247e+06	2.51192e+06	2.18179e+06	2.05333e+06
Com_4779_pos	3-hydroxy-2-octylpentanedioic acid	C13 H24 O5	242.152	5.801	243.159	Invalid mass	No results	No results	4.47197e+06	5.37466e+06	2.63941e+06	2.56859e+06	1.99232e+06	2.72914e+06	2.36047e+06	4.01448e+06	3.58316e+06
Com_4838_pos	Forskolin	C22 H34 O7	410.229	5.764	411.237	No results	No results	Full match	4.70811e+06	3.53441e+06	3.75146e+06	5.88216e+06	6.80921e+06	3.12087e+06	4.11715e+06	4.06822e+06	3.86937e+06
Com_4855_pos	Anacardic Acid	C22 H36 O3	348.266	9.411	349.273	No results	No results	Full match	818492	1.41228e+06	4.46899e+06	1.42991e+06	3.41162e+06	1.72419e+06	4.46274e+06	4.17752e+06	2.16283e+06
Com_4876_pos	LysoPC 16:1	C24 H48 N O7 P	493.316	8.404	494.323	No results	No results	Full match	2.29444e+06	1.82598e+06	4.42447e+06	1.28383e+06	692632	445115	1.37543e+06	1.53101e+06	1.55181e+06
Com_4877_pos	4'-Hydroxypropiophenone	C9 H10 O2	150.068	4.933	151.075	No results	No results	Full match	741237	937557	659297	3.35561e+06	4.15355e+06	5.50127e+06	2.04461e+06	2.33332e+06	2.61884e+06
Com_4883_pos	Patchouli alcohol	C15 H26 O	222.198	10.461	240.232	No results	No results	Full match	625255	5.15001e+06	3.36695e+06	476825	4.65469e+06	2.98628e+06	2.23744e+06	2.75026e+06	2.20613e+06
Com_4895_pos	Panaxydol	C17 H24 O2	260.177	9.537	261.184	No results	No results	Full match	3.2504e+06	3.34305e+06	2.45732e+06	2.64483e+06	6.638e+06	2.6944e+06	3.94211e+06	4.88959e+06	3.95426e+06
Com_4976_pos	N-[(4-hydroxy-3-methoxyphenyl)methyl]-8-methylnonanamide	C18 H29 N O3	307.212	6.588	308.22	Invalid mass	No results	No results	3.17991e+06	3.17775e+06	2.41098e+06	6.10952e+06	5.77316e+06	4.67792e+06	4.10325e+06	3.47656e+06	3.88085e+06
Com_5010_pos	MMK	C16 H32 N4 O4 S2	390.174	1.407	391.181	Invalid mass	No results	No results	5.77213e+06	4.68613e+06	1.38814e+06	2.11427e+06	2.09538e+06	1.49887e+06	2.56788e+06	2.96999e+06	3.02413e+06
Com_5025_pos	2-hydroxy-6-[(8Z,11Z)-pentadeca-8,11,14-trien-1-yl]benzoic acid	C22 H30 O3	324.206	8.481	325.214	Invalid mass	No results	No results	100254	177010	4.16675e+06	111974	148102	122924	1.17459e+06	1.07271e+06	1.10453e+06
Com_5049_pos	Inosine-5'-monophosphate	C10 H13 N4 O8 P	348.048	4.968	349.055	No results	No results	Full match	2.39269e+06	4.08339e+06	4.1287e+06	1.6936e+06	2.77765e+06	1.94599e+06	2.51978e+06	2.71538e+06	2.28853e+06
Com_5067_pos	Ligustilide	C12 H14 O2	190.099	6.015	191.107	No results	Full match	Full match	2.16108e+06	1.93499e+06	1.80391e+06	3.85587e+06	4.63118e+06	5.10822e+06	2.70039e+06	3.3477e+06	2.55394e+06
Com_5083_pos	Aloesin	C19 H22 O9	394.126	5.834	395.134	No results	No results	Full match	926268	2.01699e+06	4.08145e+06	1.63935e+06	3.61812e+06	2.84026e+06	2.74367e+06	2.71444e+06	3.12444e+06
Com_5092_pos	Sphingosine (d18:1)	C18 H37 N O2	299.282	6.854	300.289	Full match	No results	Full match	5.5814e+06	138457	105477	2.99832e+06	298996	176471	2.01956e+06	2.33031e+06	1.99017e+06
Com_5100_pos	Clareolide	C16 H26 O2	250.193	7.015	251.2	No results	Full match	Full match	2.30976e+06	1.22865e+06	2.19442e+06	5.81689e+06	5.99691e+06	1.35457e+06	2.74388e+06	3.17876e+06	3.01241e+06
Com_5102_pos	2-(Dimethylamino)Guanosine	C12 H17 N5 O5	311.123	1.418	312.13	No results	No results	Full match	5.55876e+06	4.69011e+06	4.02788e+06	4.44473e+06	4.44631e+06	2.73121e+06	4.03578e+06	3.78857e+06	3.95484e+06
Com_5112_pos	D-Glucarate	C6 H10 O8	210.037	1.061	211.045	No results	No results	Full match	1.73568e+06	2.3245e+06	3.05753e+06	4.23032e+06	4.07877e+06	5.00493e+06	2.59208e+06	3.55963e+06	4.79166e+06
Com_5139_pos	Flavokawain A	C18 H18 O5	314.115	5.479	315.123	No results	No results	Full match	3.86075e+06	4.65101e+06	1.73665e+06	2.80189e+06	2.83464e+06	2.58726e+06	2.58836e+06	3.19213e+06	3.39213e+06
Com_5141_pos	Heptadecanoic Acid	C17 H34 O2	292.24	8.43	293.247	Invalid mass	No match	No match	1.3235e+06	4.0837e+06	2.48791e+06	1.29879e+06	4.90391e+06	4.95748e+06	3.22645e+06	3.30396e+06	2.87783e+06
Com_5181_pos	Agarotetrol	C17 H18 O6	318.111	5.427	319.117	No results	No results	Full match	1.77672e+06	4.58202e+06	1.36792e+06	2.0968e+06	2.5421e+06	2.9916e+06	1.76073e+06	2.83931e+06	3.008e+06
Com_5217_pos	Polygalic acid	C29 H44 O6	488.314	5.852	489.321	No results	No results	Full match	2.33494e+06	2.20684e+06	3.86354e+06	4.70857e+06	2.71227e+06	1.68773e+06	2.70805e+06	2.92451e+06	2.16964e+06
Com_5224_pos	O-Phosphorylethanolamine	C2 H8 N O4 P	141.019	1.284	142.026	No results	No results	Full match	2.39067e+06	4.49649e+06	3.85553e+06	3.73126e+06	1.83583e+06	2.44832e+06	3.52099e+06	4.14461e+06	3.47644e+06
Com_5226_pos	1,2,3,6,7-Pentamethoxyxanthone	C18 H18 O7	346.105	5.382	347.112	No results	No results	Full match	1.3144e+06	4.4987e+06	1.54967e+06	3.42108e+06	3.7661e+06	2.7561e+06	2.37589e+06	1.99486e+06	2.65226e+06
Com_5234_pos	Fragransin A2	C20 H24 O5	344.162	5.56	345.17	No results	No results	Full match	1.54407e+06	1.89328e+06	1.72779e+06	5.5235e+06	3.05928e+06	2.83463e+06	1.65407e+06	1.25372e+06	1.74849e+06
Com_5265_pos	N1-(6-methyl-4-oxo-3,4-dihydroquinazolin-2-yl)-4-nitrobenzamide	C16 H12 N4 O4	302.098	3.748	303.105	Invalid mass	No results	No results	1.90997e+06	3.18854e+06	3.7971e+06	2.04108e+06	1.76056e+06	1.56673e+06	2.35185e+06	2.34946e+06	1.68647e+06
Com_5360_pos	IAA-Glu	C15 H16 N2 O5	304.105	5.573	305.112	No results	No results	Full match	365038	4.26129e+06	499839	462940	379418	1.65605e+06	1.18331e+06	612782	1.20193e+06
Com_5379_pos	1-Methylguanine	C6 H7 N5 O	165.065	4.756	166.072	No results	Full match	Full match	617571	1.77233e+06	3.62459e+06	725854	838424	1.04974e+06	1.30412e+06	1.37356e+06	1.0368e+06
Com_5510_pos	4-(anilinomethylidene)-3-methyl-4,5-dihydroisoxazol-5-one	C11 H10 N2 O2	202.074	5.434	203.081	Full match	Partial match	No results	1.99578e+06	2.94853e+06	3.42641e+06	3.03695e+06	3.8039e+06	2.24656e+06	2.39767e+06	3.01058e+06	3.46514e+06
Com_5511_pos	Dioctyldimethylammonium chloride	C18 H39 N	269.308	7.309	270.315	Full match	Partial match	No results	2.42769e+06	1.65235e+06	1.68121e+06	779796	4.56086e+06	2.44229e+06	4.04165e+06	4.43714e+06	4.19962e+06
Com_5523_pos	Indole-3-acetamide	C10 H10 N2 O	174.079	5.44	175.087	No results	No results	Full match	2.43179e+06	2.85966e+06	3.40781e+06	2.59352e+06	2.39964e+06	2.41127e+06	3.02625e+06	3.20924e+06	3.17749e+06
Com_5622_pos	Toddalolactone	C16 H20 O6	308.126	5.365	309.133	No results	No results	Full match	1.56688e+06	3.83417e+06	1.30432e+06	3.0135e+06	2.54118e+06	2.5033e+06	2.40768e+06	1.78422e+06	2.58623e+06
Com_5630_pos	Bufotaline	C26 H36 O6	444.251	6.185	445.259	No results	No results	Full match	2.28584e+06	3.82654e+06	551858	1.22445e+06	1.59641e+06	3.92622e+06	2.27782e+06	2.37086e+06	2.60168e+06
Com_5641_pos	Eugenyl acetate	C12 H14 O3	206.094	5.15	224.128	No results	No results	Full match	3.30954e+06	3.44443e+06	3.26467e+06	4.17792e+06	4.32305e+06	3.1357e+06	2.79497e+06	3.07838e+06	3.00344e+06
Com_5663_pos	Limocitrin O-hexoside	C23 H24 O13	508.123	9.548	509.13	No results	No results	Full match	1.79929e+06	1.4454e+06	3.23142e+06	1.0544e+06	1.89223e+06	1.74287e+06	2.29467e+06	2.54096e+06	1.32623e+06
Com_5705_pos	Hexadecanedioic acid	C16 H30 O4	286.214	5.713	287.222	No results	No results	Full match	1.66793e+06	1.8776e+06	3.17675e+06	1.25981e+06	1.06209e+06	1.21187e+06	1.87741e+06	2.12119e+06	1.84235e+06
Com_5728_pos	alpha-D-Glucopyranosyl 2-O-(2-methylbutanoyl)-alpha-D-glucopyranoside	C17 H30 O12	448.155	4.789	449.162	Invalid mass	No results	No results	194839	540240	239540	802331	1.49514e+06	3.90788e+06	1.1079e+06	1.1655e+06	947361
Com_5739_pos	5'-Deoxy-5'-(Methylthio)Adenosine	C11 H15 N5 O3 S	297.089	1.234	298.097	No results	No results	Full match	2.33206e+06	862348	809703	4.49982e+06	1.79903e+06	1.1559e+06	1.43498e+06	1.60178e+06	1.44101e+06
Com_5756_pos	Indole-3-acetic acid	C10 H9 N O2	175.064	5.45	176.071	No results	No results	Full match	1.21553e+06	1.75239e+06	3.10915e+06	1.54962e+06	1.90465e+06	1.4084e+06	1.65369e+06	2.20724e+06	1.81564e+06
Com_5792_pos	Notoginsenoside R1	C47 H80 O18	932.532	9.999	933.539	No results	No results	Full match	587976	3.59975e+06	314646	116200	1.11581e+06	1.48654e+06	1.11664e+06	1.22694e+06	1.0513e+06
Com_5794_pos	Obacunone	C26 H30 O7	454.198	5.947	455.205	No results	No results	Full match	4.24045e+06	3.5303e+06	1.39771e+06	1.76472e+06	855826	1.31639e+06	3.09487e+06	3.74183e+06	3.12758e+06
Com_5891_pos	1-Methyladenine	C6 H7 N5	149.07	1.408	150.077	No results	No results	Full match	1.49212e+06	3.48264e+06	2.12793e+06	1.96932e+06	1.64965e+06	2.62483e+06	1.99589e+06	2.52988e+06	2.45077e+06
Com_5901_pos	2,6-Diaminooimelic Acid	C7 H14 N2 O4	190.095	1.392	191.102	No results	No results	Full match	1.20065e+06	3.4683e+06	2.79039e+06	1.96762e+06	1.51091e+06	1.82035e+06	2.15088e+06	2.46076e+06	2.95636e+06
Com_5902_pos	(2R,3S,4S,5R,6R)-2-(hydroxymethyl)-6-(propan-2-yloxy)oxane-3,4,5-triol	C9 H18 O6	222.11	1.376	223.118	Full match	Invalid mass	No results	3.65148e+06	3.2363e+06	1.64683e+06	4.26542e+06	4.47591e+06	3.69674e+06	3.61098e+06	2.55182e+06	2.03878e+06
Com_5907_pos	(+)-epipinoresinol-4-O-beta-D-glucoside	C26 H32 O11	520.193	5.575	521.2	No results	No results	Full match	1.94423e+06	1.1195e+06	2.96852e+06	1.76049e+06	429500	3.1606e+06	2.57689e+06	3.43181e+06	3.61996e+06
Com_5913_pos	(2S)-Isoxanthohumol	C21 H22 O5	354.147	5.479	355.154	No results	No results	Full match	589113	3.45569e+06	646817	710320	1.79583e+06	1.81266e+06	1.07608e+06	1.16836e+06	870853
Com_5939_pos	4-Aminobutyric acid	C4 H9 N O2	103.063	1.281	142.026	No results	No results	Full match	413956	1.83257e+06	2.93023e+06	1.06159e+06	342401	554198	1.316e+06	1.24481e+06	1.37897e+06
Com_5963_pos	Eleutheroside B	C17 H24 O9	372.143	5.416	373.15	No results	No results	Full match	1.40997e+06	977188	1.15205e+06	3.22641e+06	2.35693e+06	3.61647e+06	1.69282e+06	1.22503e+06	1.65841e+06
Com_5985_pos	Ziyuglycoside II	C35 H56 O8	604.396	9.393	605.403	No results	No results	Full match	534710	3.36488e+06	1.13862e+06	478400	1.63786e+06	1.66979e+06	2.30401e+06	1.47221e+06	1.28792e+06
Com_5992_pos	IAA-Asp	C14 H14 N2 O5	290.09	5.465	291.097	No results	No results	Full match	449124	3.35296e+06	486411	632641	500012	1.47473e+06	963209	737671	704602
Com_6003_pos	Kavain	C14 H14 O3	230.094	5.836	231.101	No results	No results	Full match	790560	1.82897e+06	2.85852e+06	1.06621e+06	2.90103e+06	3.26076e+06	1.90353e+06	2.20682e+06	2.23465e+06
Com_6061_pos	Riboflavin	C17 H20 N4 O6	376.137	5.356	377.145	No results	Full match	Not the top hit	1.04107e+06	1.00245e+06	691046	4.01674e+06	1.2452e+06	1.58147e+06	1.34965e+06	1.30969e+06	984507
Com_6064_pos	1,2-dihydroxyheptadec-16-yn-4-yl acetate	C19 H34 O4	308.235	7.111	309.242	Invalid mass	Invalid mass	No results	1.64058e+06	1.17892e+06	854291	2.8294e+06	4.22232e+06	3.29353e+06	2.02243e+06	2.11491e+06	2.12974e+06
Com_6143_pos	Triacanthine	C10 H13 N5	203.116	1.4	204.124	No results	No results	Full match	3.72576e+06	2.27969e+06	944406	3.08091e+06	1.44414e+06	1.39932e+06	1.63736e+06	2.05049e+06	1.20669e+06
Com_6166_pos	Limonin	C26 H30 O8	470.194	5.715	471.201	No results	No results	Full match	2.66051e+06	2.0188e+06	2.14654e+06	2.69827e+06	2.67723e+06	829611	2.66398e+06	3.47296e+06	2.88176e+06
Com_6167_pos	Pleuromutilin	C22 H34 O5	416.194	4.833	417.201	Invalid mass	No results	No results	3.68516e+06	661888	777385	3.06434e+06	525756	837061	1.52482e+06	1.50982e+06	1.66679e+06
Com_6183_pos	N alpha-Acetyl-L-Arginine	C8 H16 N4 O3	216.122	1.411	217.129	No results	No results	Full match	949796	1.96134e+06	1.80884e+06	1.26383e+06	3.43773e+06	3.31483e+06	2.35531e+06	2.3407e+06	2.13842e+06
Com_6198_pos	Rebaudioside C	C44 H70 O22	950.432	5.535	951.439	No results	No results	Full match	341353	1.16358e+06	2.64072e+06	540680	1.57795e+06	2.18925e+06	1.03275e+06	1.28504e+06	1.14194e+06
Com_6224_pos	Xanthurenic acid O-hexoside	C16 H17 N O9	367.089	5.049	368.096	No results	No results	Full match	1.55969e+06	1.97663e+06	1.03146e+06	2.05923e+06	2.77044e+06	3.25456e+06	1.05366e+06	1.7678e+06	1.2634e+06
Com_6346_pos	Neoprzewaquinone A	C36 H28 O6	556.188	1.24	557.195	No results	No results	Full match	228515	2.5464e+06	2.48404e+06	240511	215376	660025	991119	1.11683e+06	956284
Com_6408_pos	3-O-p-coumaroyl quinic acid O-hexoside	C22 H28 O13	500.152	5.667	501.159	No results	No results	Full match	489158	508144	670387	419714	875653	3.03493e+06	648379	536374	717443
Com_6427_pos	6-O-Isobutyryl-alpha-D-glucopyranosyl alpha-D-glucopyranoside	C16 H28 O12	434.14	4.902	435.148	Invalid mass	No results	No results	1.45268e+06	1.30824e+06	1.308e+06	2.67007e+06	2.95016e+06	1.62807e+06	3.01519e+06	1.72193e+06	1.72589e+06
Com_6474_pos	1-methyl-3,5-di(1-naphthylmethylidene)piperidin-4-one	C28 H23 N O	389.176	5.491	390.183	Invalid mass	No results	No results	1.31853e+06	2.34166e+06	2.37232e+06	2.06334e+06	1.91762e+06	1.21861e+06	1.55782e+06	1.82173e+06	1.81549e+06
Com_6479_pos	beta-Alanine methyl ester hydrochloride	C4 H10 Cl N O2	139.04	3.729	140.047	No results	No results	Full match	2.18554e+06	2.7627e+06	1.55699e+06	2.11563e+06	1.90121e+06	1.17566e+06	2.28395e+06	1.69239e+06	1.63246e+06
Com_6489_pos	L-Ornithine	C5 H12 N2 O2	132.09	1.31	115.086	No results	No results	Full match	1.41093e+06	1.56181e+06	2.35428e+06	1.93344e+06	901183	1.84128e+06	1.50831e+06	1.92597e+06	1.63191e+06
Com_6537_pos	Sclareol Glycol	C16 H30 O2	254.224	8.641	255.231	No results	No results	Full match	1.75754e+06	1.69695e+06	1.22857e+06	1.96801e+06	2.87068e+06	2.88396e+06	2.03165e+06	1.98328e+06	1.78908e+06
Com_6550_pos	Picropodophyllin	C22 H22 O8	414.133	6.348	415.139	No results	No results	Full match	2.2099e+06	1.29113e+06	817478	1.56102e+06	3.4812e+06	1.84172e+06	1.82375e+06	2.01159e+06	1.17915e+06
Com_6551_pos	Protobioside	C45 H74 O18	902.484	8.885	903.49	No results	No results	Full match	1.05313e+06	2.68424e+06	215292	1.15332e+06	1.51932e+06	1.56619e+06	1.1812e+06	841595	1.38997e+06
Com_6617_pos	6,7-Dimethoxy-4-Methylcoumarin	C12 H12 O4	220.073	5.757	221.081	No results	No results	Full match	731849	733120	1.20398e+06	1.69518e+06	2.32764e+06	2.7915e+06	1.02144e+06	1.19051e+06	1.51171e+06
Com_6634_pos	FPH	C20 H25 N5 O4	399.186	5.762	400.193	Invalid mass	No results	No results	1.20687e+06	1.0682e+06	252159	1.7743e+06	2.81733e+06	2.7733e+06	1.70306e+06	1.57303e+06	1.58571e+06
Com_6642_pos	Oxyresveratrol	C14 H12 O4	244.074	5.749	245.081	No results	Full match	Full match	565034	648891	752761	1.24784e+06	2.14087e+06	2.76109e+06	1.46916e+06	1.84573e+06	1.20859e+06
Com_6656_pos	N-[(Tert-butoxy)carbonyl]-L-tryptophan	C16 H20 N2 O4	304.142	5.574	305.149	No results	No results	Full match	2.10188e+06	2.04472e+06	2.21019e+06	1.52168e+06	1.19155e+06	1.27866e+06	1.78216e+06	2.34658e+06	2.03989e+06
Com_6724_pos	3'-Hydroxypterostilbene	C16 H16 O4	272.105	4.998	273.112	No results	No results	Full match	1.25093e+06	1.91835e+06	909791	1.09285e+06	2.65213e+06	2.66137e+06	1.19085e+06	1.75002e+06	1.08668e+06
Com_6756_pos	Arachidonic acid	C20 H32 O2	286.229	10.038	287.236	No results	Invalid mass	No match	313074	250490	213944	1.63712e+06	3.19739e+06	628268	1.03011e+06	1.15772e+06	825912
Com_6781_pos	Ademetionine	C15 H22 N6 O5 S	398.136	5.392	399.143	No results	No results	Full match	1.41628e+06	2.44594e+06	1.6019e+06	1.15974e+06	1.27147e+06	1.23858e+06	1.50592e+06	1.46449e+06	1.56403e+06
Com_6846_pos	2-Phenylphenol	C12 H10 O	170.073	5.856	171.08	No results	No results	Full match	1.44314e+06	2.39201e+06	942746	1.13158e+06	921122	592819	1.06045e+06	1.23633e+06	1.26863e+06
Com_6890_pos	Linoleic acid	C18 H32 O2	280.24	5.763	281.247	No results	No results	Full match	2.30657e+06	2.30005e+06	1.73388e+06	2.74087e+06	2.38778e+06	1.35905e+06	2.50579e+06	2.46378e+06	1.83118e+06
Com_7030_pos	3-N-butyl-4,5-dihydrophthalide	C12 H16 O2	192.115	6.413	193.123	No results	No results	Full match	559322	587230	1.32629e+06	2.74305e+06	784281	1.23634e+06	1.24365e+06	1.37987e+06	1.18202e+06
Com_7035_pos	Dehydroepiandrosterone (DHEA)	C19 H28 O2	270.198	7.087	271.205	No results	Invalid mass	No results	197549	211060	1.89592e+06	209808	208771	182563	446787	412563	357138
Com_7036_pos	10-Nitrolinoleate	C18 H31 N O4	342.255	9.537	343.262	No results	Invalid mass	No results	1.28425e+06	1.55179e+06	1.69537e+06	816927	2.86946e+06	1.88114e+06	1.80161e+06	1.66542e+06	1.93895e+06
Com_7047_pos	Lysopc 14:0	C22 H46 N O7 P	467.3	8.392	468.307	No results	No results	Full match	473651	896691	1.88802e+06	329100	444627	569056	849641	962089	803463
Com_7096_pos	7-O-Methylaloeresin A	C29 H30 O11	554.179	4.797	555.187	No results	No results	Full match	820635	1.22562e+06	1.85783e+06	959505	787727	1.72094e+06	1.36386e+06	1.21616e+06	1.25475e+06
Com_7108_pos	Kinetin 9-riboside	C15 H17 N5 O5	347.121	4.882	348.128	No results	No results	Full match	912389	2.03036e+06	1.84966e+06	1.02934e+06	1.0183e+06	1.06434e+06	1.52389e+06	1.32727e+06	1.13147e+06
Com_7126_pos	Dehydroevodiamine	C19 H15 N3 O	301.123	1.244	302.13	No results	No results	Full match	516441	744420	1.09263e+06	984648	318696	2.28755e+06	1.26866e+06	1.71522e+06	1.43254e+06
Com_7145_pos	Schisandrin B	C23 H28 O6	400.188	6.51	401.195	No results	No results	Full match	1.58249e+06	1.60074e+06	910479	1.71013e+06	2.76177e+06	1.53721e+06	1.80846e+06	1.58728e+06	1.0649e+06
Com_7181_pos	Myrislignan	C21 H26 O6	374.172	5.779	375.179	No results	No results	Full match	381318	2.10051e+06	575731	472247	621183	858405	686211	704295	589874
Com_7210_pos	Demethylnobiletin	C20 H20 O8	388.117	5.739	389.125	No results	No results	Full match	669150	929378	1.7802e+06	540757	773125	1.14446e+06	1.08015e+06	1.15273e+06	1.51134e+06
Com_7227_pos	Inosine diphosphate	C10 H14 N4 O11 P2	428.012	2.057	429.019	No results	No results	Full match	1.61222e+06	958658	1.7654e+06	1.30863e+06	1.79412e+06	1.49698e+06	1.50056e+06	1.65656e+06	808872
Com_7244_pos	Trillin	C33 H52 O8	576.366	8.991	577.374	No results	No results	Full match	1.01585e+06	2.04535e+06	243535	887412	481063	745903	1.0745e+06	1.26941e+06	1.08773e+06
Com_7283_pos	Tricin 5-O-hexoside	C23 H24 O12	492.127	1.419	493.134	No results	No results	Full match	2.37602e+06	693293	584968	1.32992e+06	737771	649645	810609	1.43656e+06	879180
Com_7295_pos	Thymopentin	C30 H49 N9 O9	679.365	9.005	680.372	No results	No results	Full match	1.66243e+06	775686	847635	1.97516e+06	446275	1.80575e+06	1.56573e+06	2.22835e+06	1.2483e+06
Com_7356_pos	Carnosic acid	C20 H28 O4	332.198	6.116	333.206	No results	No results	Full match	321625	545121	1.67994e+06	544734	486695	610731	719391	1.28591e+06	748512
Com_7392_pos	Curcumol	C15 H24 O2	236.177	7.021	237.185	No results	No results	Full match	441443	1.09204e+06	1.66542e+06	602896	496740	687550	781524	1.1142e+06	837574
Com_7450_pos	(20R)Ginsenoside Rg3	C42 H72 O13	784.494	10.002	785.502	No results	No results	Full match	569036	1.89832e+06	90328.4	198600	553586	694216	476182	603213	534190
Com_7500_pos	Dl-Indole-3-lactic acid	C11 H11 N O3	205.074	5.45	206.082	No results	No results	Full match	844527	1.86708e+06	1.07342e+06	1.07706e+06	1.54349e+06	1.89494e+06	1.40778e+06	1.37496e+06	1.54576e+06
Com_7516_pos	C-pentosyl-luteolin-C-hexoside	C26 H28 O15	580.142	4.848	581.15	No results	No results	Full match	554336	317938	759483	542333	879676	1.98194e+06	686720	704365	754964
Com_7518_pos	RKK	C18 H38 N8 O4	430.305	8.975	431.313	Invalid mass	No results	No results	1.90589e+06	780013	558616	1.73894e+06	2.40863e+06	1.26831e+06	585873	1.25701e+06	929332
Com_7749_pos	Vitamin D2	C28 H44 O	396.338	9.983	397.345	No results	No results	Full match	148848	421109	1.44762e+06	172582	97493.2	84748.8	502939	418306	368414
Com_7757_pos	Picrotoxinin	C15 H16 O6	292.095	5.362	275.091	No results	No results	Full match	1.9796e+06	1.10546e+06	899916	913318	1.22652e+06	818718	900555	956213	1.00479e+06
Com_7790_pos	Isosilybin	C25 H22 O10	482.121	9.912	483.128	No results	No results	Full match	1.05048e+06	1.64989e+06	1.05017e+06	1.49318e+06	1.25597e+06	732424	1.15269e+06	1.53927e+06	1.24921e+06
Com_7838_pos	Ganoderic acid H	C32 H44 O9	572.298	5.945	573.305	No results	No results	Full match	654090	1.61411e+06	119427	378136	206210	209171	574504	331700	411444
Com_7873_pos	Ganoderic acid A	C30 H44 O7	516.309	7.122	517.316	No results	No results	Full match	515565	241476	479532	1.95924e+06	697318	165376	666004	659390	531019
Com_7903_pos	Keracyanin chloride	C27 H31 Cl O15	630.137	6.124	631.144	No results	No results	Full match	169678	314958	1.34317e+06	180112	232601	213272	178128	230648	180743
Com_7987_pos	Dehydropachymic Acid	C33 H50 O5	526.366	8.982	527.373	No results	No results	Full match	798421	1.51262e+06	1.27083e+06	825669	539649	770968	518211	870309	542900
Com_8087_pos	Eupatilin	C18 H16 O7	344.09	5.379	345.097	No results	No results	Full match	661782	1.45027e+06	691574	1.27028e+06	1.35196e+06	1.15065e+06	1.03917e+06	1.2538e+06	898524
Com_8141_pos	FQH	C20 H26 N6 O5	860.402	7.752	861.409	Invalid mass	No results	No results	92136.7	1.41162e+06	437076	100389	118767	428836	342274	415109	461360
Com_8169_pos	Ophiopogonin D	C44 H70 O16	854.463	9.02	855.469	No results	No results	Full match	609272	947473	661680	672080	1.25019e+06	1.48428e+06	1.1503e+06	718749	798462
Com_8264_pos	PC (18:5e/18:4)	C44 H72 N O7 P	757.499	9.51	758.506	No results	Invalid mass	No results	601822	725221	260740	1.6424e+06	672507	435373	633012	672727	640830
Com_8316_pos	Yamogenin	C27 H42 O3	414.313	6.927	415.321	No results	No results	Full match	215201	573881	1.11651e+06	201727	159427	136629	549210	426761	383559
Com_8446_pos	Mangiferin	C19 H18 O11	422.085	4.94	423.093	No results	No results	Full match	881130	883779	504331	916126	1.12876e+06	726680	939689	775320	1.29788e+06
Com_8499_pos	Biliverdin	C33 H34 N4 O6	582.246	6.438	583.253	No results	No results	Full match	817888	165147	222691	731548	899720	1.26917e+06	544326	357902	388584
Com_8626_pos	Rhapontin	C21 H24 O9	420.144	7.094	421.151	No results	No results	Full match	103509	97087.7	964049	109932	109389	93968.2	271243	242018	156141
Com_8638_pos	Glycyl-L-leucine	C8 H16 N2 O3	188.116	1.402	189.123	No results	No results	Full match	1.13241e+06	695327	671100	882136	655971	1.19452e+06	617805	530563	761096
Com_8643_pos	Ruscogenin	C27 H42 O4	430.308	6.857	431.316	No results	No results	Full match	213134	365366	958210	226691	250596	193471	435347	526672	368850
Com_8683_pos	Cucurbitacin I	C30 H42 O7	514.291	7.564	515.298	No results	No results	Full match	829514	140945	692298	1.34655e+06	544242	121877	575838	634639	378007
Com_8693_pos	1-adamantyl(piperidino)methanone	C16 H25 N O	247.193	7.515	248.2	Full match	No results	No results	522834	822924	695418	1.34222e+06	632342	430708	653532	696394	808993
Com_8723_pos	AKBA	C32 H48 O5	512.35	8.683	513.357	No results	No results	Full match	103381	171226	261135	1.31767e+06	416708	251457	601627	361078	422101
Com_8813_pos	4-decyl-3-hydroxy-5-oxooxolane-2,3-dicarboxylic acid	C16 H26 O7	352.154	8.253	353.161	Invalid mass	No results	No results	239477	1.00805e+06	235974	320952	364701	565598	423591	392044	397137
Com_8827_pos	Shikonin	C16 H16 O5	288.1	5.677	289.107	No results	No results	Full match	551151	846324	825367	1.03738e+06	812945	1.05895e+06	839751	807702	875928
Com_8873_pos	Astragaloside I	C45 H72 O16	868.481	8.354	869.488	No results	No results	Full match	417814	966061	524091	255282	474508	619709	572190	553176	646368
Com_8906_pos	Saikosaponin D	C42 H68 O13	780.463	8.155	781.471	No results	No results	Full match	101944	133093	98517.8	1.1661e+06	197970	459133	202106	329336	291528
Com_8946_pos	Ganoderic acid C2	C30 H46 O7	518.324	6.164	519.332	No results	No results	Full match	366127	625401	441003	690711	1.1994e+06	593291	576523	482768	590601
Com_8976_pos	Sclareolide	C16 H26 O2	250.193	10.584	251.2	No results	No results	Full match	120641	553206	310595	96269.2	178782	969917	283459	408972	473446
Com_8987_pos	Neocryptotanshinone	C19 H22 O4	314.152	5.758	315.159	No results	No results	Full match	350055	884344	773366	364359	453540	527970	588385	607850	612745
Com_9014_pos	Saikosaponin C	C48 H78 O17	926.521	9.577	927.528	No results	No results	Full match	119943	383400	184210	785855	1.00643e+06	940927	400477	738716	426939
Com_9041_pos	Celastrol	C29 H38 O4	450.278	7.074	451.286	No results	No results	Full match	120320	130337	744245	337866	127155	111292	198758	371669	311445
Com_9051_pos	Thymidine 5'-diphosphate	C10 H16 N2 O11 P2	402.025	3.728	403.032	No results	No results	Full match	439965	863241	715148	483874	788410	419193	454801	501957	438909
Com_9089_pos	Hesperetin	C16 H14 O6	302.079	6.175	303.086	No results	Full match	Full match	289728	840638	590112	281315	151071	154639	246309	360961	344552
Com_9283_pos	Osthole	C15 H16 O3	244.11	4.97	245.117	No results	No results	Full match	362536	733127	552539	380632	277677	318072	393373	322140	355029
Com_9303_pos	Ethyl gallate	C9 H10 O5	198.053	1	199.06	No results	No results	Full match	548277	573784	353978	885178	845517	701119	599461	699363	699044
Com_9583_pos	Columbin	C20 H22 O6	358.143	8.474	359.15	No results	No results	Full match	77205.5	70814.4	452558	90535.2	84185.6	70599.1	148758	98202.8	119840
Com_9740_pos	Trifolin	C21 H20 O11	470.082	8.198	471.09	Invalid mass	No results	No results	222855	81752.6	148528	464222	210782	169220	172753	163655	153028
Com_3_pos	Tectoridin	C22 H22 O11	462.116	5.251	463.123	No results	No results	Full match	1.92432e+10	1.62949e+10	2.54981e+10	2.12663e+10	2.17915e+10	2.18313e+10	2.10272e+10	2.3409e+10	2.12989e+10
Com_34_pos	di-C,C-pentosyl-apigenin	C25 H26 O13	534.137	5.365	535.145	No results	No results	Full match	1.91629e+09	1.88408e+09	2.65681e+09	1.78279e+07	8.67803e+06	1.19371e+07	1.54316e+09	1.64867e+09	1.53798e+09
Com_56_pos	Syringetin	C17 H14 O8	346.069	5.584	347.076	No results	No results	Full match	8.07362e+08	6.27615e+08	1.65622e+09	4.7942e+08	7.86488e+08	9.63016e+08	1.06215e+09	1.08027e+09	9.74618e+08
Com_71_pos	Dihydromyricetin	C15 H12 O8	320.053	5.053	303.05	No results	Full match	Full match	1.37338e+09	5.31181e+08	8.24026e+08	7.46028e+08	3.05709e+08	5.4642e+08	7.20902e+08	8.05621e+08	8.06019e+08
Com_90_pos	Laricitrin	C16 H12 O8	332.053	5.748	333.06	No results	No results	Full match	1.09802e+09	3.96348e+07	7.79702e+08	4.06985e+08	3.18813e+08	4.81811e+08	5.25447e+08	5.58843e+08	4.47649e+08
Com_115_pos	Abscisic acid glucose ester	C21 H30 O9	426.189	5.524	427.195	No results	No results	Full match	1.74966e+08	4.23716e+08	2.48488e+08	7.55198e+08	6.29042e+08	5.84417e+08	4.39636e+08	4.5715e+08	4.37142e+08
Com_184_pos	N-Acetylglucosamine	C8 H15 N O6	221.09	1.368	222.097	No results	No results	Full match	2.08664e+08	1.62893e+08	5.45058e+07	2.79047e+08	2.62737e+08	4.09622e+08	1.9167e+08	1.95753e+08	3.25714e+08
Com_255_pos	Pheophorbide A	C35 H36 N4 O5	592.268	10.299	593.275	No results	No results	Full match	9.93676e+06	8.52951e+07	2.269e+08	1.08962e+07	3.75913e+07	7.05371e+07	6.96167e+07	7.60909e+07	6.5175e+07
Com_293_pos	4-Hydroxy-2,5-dimethyl-3(2H)furanone	C6 H8 O3	128.047	1.432	129.055	No results	No results	Full match	2.75084e+08	1.25116e+08	8.34109e+07	1.87137e+08	1.63318e+08	1.28919e+08	1.42246e+08	1.38912e+08	1.43996e+08
Com_297_pos	Gingerglycolipid B	C33 H58 O14	678.382	8.383	679.389	No results	No results	Full match	1.31486e+07	2.27216e+08	7.67923e+07	1.87652e+07	1.46124e+08	1.97193e+08	1.10858e+08	1.09515e+08	1.04265e+08
Com_321_pos	Procyanidin A2	C30 H24 O12	576.126	5.312	577.133	No results	Full match	Full match	2.34126e+08	9.57862e+06	9.03809e+07	6.22288e+07	1.99627e+08	1.58027e+08	7.8021e+07	1.30939e+08	1.17841e+08
Com_323_pos	Denin	C33 H56 O14	676.367	7.928	677.374	No results	No results	Full match	7.42979e+06	1.95603e+08	7.4615e+07	4.21345e+06	5.30931e+07	7.25923e+07	7.60807e+07	6.74248e+07	7.23354e+07
Com_362_pos	Kinsenoside	C10 H16 O8	264.084	1.341	265.091	No results	No results	Full match	1.51273e+08	1.16221e+08	1.22531e+08	1.93222e+08	2.2062e+08	1.77215e+08	1.46604e+08	1.57847e+08	1.58907e+08
Com_441_pos	alpha-Ketoglutaric acid	C5 H6 O5	146.022	2.134	147.029	No results	No results	Full match	1.36948e+08	3.2439e+07	2.27075e+07	1.75551e+08	2.93661e+07	6.22073e+07	6.06285e+07	6.37061e+07	7.5908e+07
Com_591_pos	3-Methylcrotonylglycine	C7 H11 N O3	157.074	5.024	158.081	No results	No results	Full match	2.92774e+07	1.95418e+07	2.79081e+07	9.35897e+07	1.30937e+08	5.45194e+07	4.11841e+07	4.09322e+07	4.35853e+07
Com_634_pos	Integrifoside A	C21 H36 O8	416.241	5.959	439.23	No results	No results	Full match	3.14712e+07	8.07398e+07	7.90484e+07	1.70713e+07	9.57921e+06	1.53211e+07	3.95175e+07	4.18999e+07	4.3451e+07
Com_663_pos	MGMG (18:2)	C27 H48 O9	516.33	8.69	517.335	No results	No results	Full match	8.59474e+06	8.75902e+07	3.78968e+07	4.81963e+06	3.43554e+07	4.84124e+07	3.971e+07	3.84108e+07	3.44475e+07
Com_742_pos	p-Coumaric Acid	C9 H8 O3	164.047	5.298	165.054	No results	No results	Full match	2.00501e+07	7.51438e+07	7.50839e+06	3.6609e+07	2.65217e+07	1.9357e+07	1.81685e+07	2.16003e+07	2.21424e+07
Com_854_pos	13-HPODE	C18 H32 O4	312.23	7.098	313.237	No results	No results	Full match	3.57284e+07	3.35228e+07	1.09377e+07	3.07014e+07	6.24878e+07	6.66922e+07	3.58252e+07	3.90197e+07	3.4413e+07
Com_980_pos	12,13-EODE	C18 H32 O3	296.235	8.251	297.242	No results	No results	Full match	1.55908e+07	5.32171e+07	1.31013e+07	2.16675e+07	3.25804e+07	3.89733e+07	2.70169e+07	2.6443e+07	2.5729e+07
Com_1051_pos	Indole-3-Carboxaldehyde	C9 H7 N O	145.053	5.151	146.06	No results	No results	Full match	1.31987e+06	3.83019e+07	2.02715e+07	1.13223e+07	1.07853e+07	5.27139e+07	1.97156e+07	2.11686e+07	2.01051e+07
Com_1077_pos	Muramic acid	C9 H17 N O7	251.1	1.334	252.107	No results	No results	Full match	7.901e+06	1.8673e+07	3.87088e+07	1.60377e+07	1.54956e+07	5.12821e+07	2.50232e+07	3.66991e+07	3.06493e+07
Com_1172_pos	N-Acetylneuraminic acid	C11 H19 N O9	309.105	1.367	310.113	No results	Full match	Full match	2.46305e+07	4.07299e+07	3.72886e+07	1.44227e+07	3.3486e+07	4.20928e+07	3.00483e+07	2.38945e+07	2.33133e+07
Com_1178_pos	Isoeugenol	C10 H12 O2	164.084	5.451	165.091	No results	No results	Full match	2.48817e+07	3.84206e+07	3.68828e+07	1.71474e+07	1.43014e+07	1.4249e+07	2.02651e+07	2.47192e+07	2.78718e+07
Com_1240_pos	iP9G	C16 H23 N5 O5	365.17	5.568	366.177	No results	No results	Full match	4.47822e+06	2.23398e+07	2.6881e+07	4.97385e+07	2.65879e+07	2.60657e+07	2.42888e+07	2.5481e+07	2.61417e+07
Com_1254_pos	L-Hydroxyproline	C5 H9 N O3	131.058	1.428	114.055	No results	No results	Full match	2.8096e+07	3.96177e+07	2.04915e+07	1.65849e+07	1.76227e+07	2.99878e+07	2.28162e+07	3.29974e+07	2.1669e+07
Com_1336_pos	p-Anisaldehyde	C8 H8 O2	136.053	5.491	137.06	No results	No results	Full match	2.95699e+07	3.6645e+07	2.08108e+07	3.60332e+07	3.38139e+07	2.775e+07	2.55517e+07	3.04892e+07	3.02616e+07
Com_1490_pos	Polyphyllin V	C39 H62 O12	722.421	8.854	723.429	No results	No results	Full match	2.41514e+07	3.14797e+07	5.62102e+06	1.48956e+07	1.58676e+07	1.73177e+07	1.68341e+07	1.87798e+07	1.99998e+07
Com_1517_pos	Ketoisophorone	C9 H12 O2	152.084	5.512	153.091	No results	No results	Full match	1.50301e+07	3.08853e+07	1.08533e+07	2.0923e+07	1.01256e+07	1.0576e+07	1.48498e+07	1.70911e+07	1.67784e+07
Com_1522_pos	Ziyuglycoside I	C41 H66 O13	766.447	9.289	767.454	No results	No results	Full match	4.53404e+06	3.0753e+07	2.98864e+06	3.02343e+06	5.0479e+06	7.94996e+06	9.11834e+06	9.53753e+06	8.33476e+06
Com_1544_pos	Isoferulic acid	C10 H10 O4	194.058	1.358	195.065	No results	Full match	Full match	3.5574e+07	1.54686e+07	1.23449e+07	2.68977e+07	2.99078e+07	1.19855e+07	1.94602e+07	2.24935e+07	1.98465e+07
Com_1604_pos	Gracillin	C45 H72 O17	884.473	9.23	885.48	No results	No results	Full match	1.30512e+07	2.90644e+07	1.18572e+06	5.18477e+06	1.17205e+07	8.86775e+06	1.31419e+07	1.34044e+07	1.37232e+07
Com_1610_pos	LPE 18:2	C23 H44 N O7 P	477.285	8.828	478.293	No results	Full match	Full match	5.72121e+06	1.3173e+07	2.47403e+07	7e+06	5.41131e+06	6.02489e+06	1.06617e+07	1.07948e+07	1.07809e+07
Com_1805_pos	LPC 18:3	C26 H48 N O7 P	517.316	8.223	518.324	No results	Full match	Full match	1.43246e+07	1.08522e+07	2.09965e+07	9.72806e+06	2.5098e+06	3.68298e+06	9.04464e+06	9.03549e+06	1.02413e+07
Com_1808_pos	2-Aminoadipic acid	C6 H11 N O4	161.069	1.393	162.076	No results	No results	Full match	1.0879e+07	9.7581e+06	1.6843e+07	1.71452e+07	1.15905e+07	2.60507e+07	1.64374e+07	1.70278e+07	1.69695e+07
Com_1833_pos	12-oxo Phytodienoic Acid	C18 H28 O3	292.204	6.18	293.211	Full match	Partial match	No results	1.14009e+07	2.40756e+07	6.77639e+06	5.08512e+06	2.48912e+07	1.49852e+07	1.70528e+07	1.5677e+07	1.64861e+07
Com_1934_pos	Juglalin	C20 H18 O10	418.089	5.556	419.097	Full match	Partial match	Full match	2.48047e+07	8.15874e+06	1.12494e+07	2.7403e+07	1.73109e+07	1.61248e+07	1.39956e+07	1.48446e+07	1.12636e+07
Com_1935_pos	Taxifolin	C15 H12 O7	304.058	4.878	305.065	No results	Full match	Full match	8.17457e+06	2.41105e+06	1.90391e+07	2.14193e+06	954471	4.32488e+06	7.05535e+06	7.03605e+06	6.53451e+06
Com_2048_pos	Deoxyarbutin	C11 H14 O3	194.094	5.808	195.101	No results	No results	Full match	5.71116e+06	4.68046e+06	1.76436e+07	6.62422e+06	6.51365e+06	8.83397e+06	9.2688e+06	9.48038e+06	1.04712e+07
Com_2056_pos	Protosappanin B	C16 H16 O6	304.094	5.142	305.102	No results	No results	Full match	4.68593e+06	1.43868e+07	1.75664e+07	4.61067e+06	7.50871e+06	2.06166e+07	1.4166e+07	1.30252e+07	1.30829e+07
Com_2141_pos	Enoxolone	C30 H46 O4	470.339	7.735	471.347	No results	No results	Full match	1.29356e+07	1.47311e+07	1.6619e+07	2.08471e+07	9.9981e+06	4.76448e+06	1.26088e+07	1.32193e+07	1.31448e+07
Com_2168_pos	p-Coumaric acid ethyl ester	C11 H12 O3	192.079	5.276	193.086	No results	No results	Full match	1.1805e+07	1.91141e+07	1.62116e+07	1.38714e+07	9.11394e+06	9.48824e+06	1.27002e+07	1.44211e+07	1.38008e+07
Com_2222_pos	Lupulin A	C30 H46 O11	582.303	5.99	583.311	No results	No results	Full match	1.12748e+07	1.84973e+07	2.22617e+06	9.12863e+06	7.2112e+06	4.83588e+06	1.14285e+07	8.81988e+06	7.3447e+06
Com_2700_pos	Poricoic acid B	C30 H44 O5	484.319	6.268	485.326	No results	No results	Full match	689423	1.43667e+06	1.18604e+07	1.25704e+06	2.28076e+06	2.16982e+06	4.49499e+06	3.79163e+06	3.5659e+06
Com_3050_pos	Asperulosid	C18 H22 O11	414.116	1.749	415.123	No results	No results	Full match	2.38031e+06	7.2992e+06	9.84275e+06	4.86217e+06	4.84717e+06	8.66865e+06	7.48833e+06	8.13777e+06	5.18776e+06
Com_3281_pos	Gamma-Linolenic Acid	C18 H30 O2	278.224	9.326	279.232	No results	No results	Full match	3.1919e+06	1.01725e+07	4.48226e+06	903084	3.5111e+06	2.84362e+06	4.14767e+06	3.82307e+06	4.6919e+06
Com_3458_pos	9-Hydroxy-(10E,12Z,15Z)-Octadecatrienoic Acid	C18 H30 O3	294.219	7.089	295.226	No results	No results	Full match	5.84871e+06	4.59837e+06	2.27103e+06	7.01314e+06	8.72675e+06	9.94158e+06	6.32829e+06	6.43436e+06	5.91147e+06
Com_3737_pos	Icariin	C33 H40 O15	676.236	5.941	677.244	No results	No results	Full match	8.31865e+06	1.98262e+06	6.99365e+06	462553	248786	246768	3.38559e+06	3.51754e+06	2.91149e+06
Com_3999_pos	1,3,5-Trimethoxybenzene	C9 H12 O3	168.079	5.668	169.086	No results	No results	Full match	8.5846e+06	5.09578e+06	5.88378e+06	3.02628e+06	3.13519e+06	2.75793e+06	3.41136e+06	4.58791e+06	5.19986e+06
Com_4003_pos	MAG (18:1)	C21 H40 O4	356.292	9.847	357.3	No results	No results	Full match	1.52784e+06	7.25735e+06	3.03979e+06	1.40023e+06	4.40312e+06	4.1409e+06	4.44377e+06	4.18122e+06	4.15917e+06
Com_4124_pos	Wulignan A1	C20 H22 O5	342.146	5.489	343.154	No results	No results	Full match	5.53448e+06	6.22933e+06	1.68603e+06	8.51673e+06	5.66599e+06	5.33708e+06	4.34644e+06	5.99795e+06	5.32822e+06
Com_4142_pos	Protocatechuic acid	C7 H6 O4	154.027	5.359	155.034	No results	No results	Full match	8.10223e+06	5.72486e+06	4.79709e+06	4.22748e+06	2.27446e+06	2.85686e+06	5.57982e+06	4.76471e+06	5.27342e+06
Com_4307_pos	Alisol B 23-acetate	C32 H50 O5	514.366	9.348	515.373	No results	Full match	Full match	3.03003e+06	6.46826e+06	1.06526e+06	2.81443e+06	2.45726e+06	1.93763e+06	3.02723e+06	3.06227e+06	2.89759e+06
Com_4327_pos	14,15-Dehydrocrepenynic acid	C18 H28 O2	276.208	6.086	277.215	No results	No results	Full match	1.02019e+06	4.01688e+06	3.1166e+06	1.78358e+06	5.9142e+06	6.85755e+06	4.38854e+06	4.81583e+06	2.63497e+06
Com_4844_pos	LPE 18:3	C23 H42 N O7 P	475.27	8.152	476.277	No results	Full match	No results	2.44408e+06	2.51603e+06	4.48993e+06	1.10757e+06	722550	746639	2.21043e+06	2.17282e+06	2.12121e+06
Com_5774_pos	Deoxycorticosterone 21-glucoside	C27 H40 O8	492.273	7.018	493.28	No results	Full match	No results	158974	3.61737e+06	597280	211546	169911	560151	814535	768114	996346
Com_6227_pos	Kaji-ichigoside F1	C36 H58 O10	650.401	8.932	651.409	No results	No results	Full match	1.55568e+06	3.05009e+06	1.18833e+06	1.10842e+06	1.35184e+06	1.13874e+06	1.58347e+06	1.24532e+06	1.51049e+06
Com_6405_pos	Bruceine D	C20 H26 O9	410.155	5.769	411.163	No results	Invalid mass	No results	2.08296e+06	2.49894e+06	2.43976e+06	1.38975e+06	1.37909e+06	1.30362e+06	2.3678e+06	2.33302e+06	1.95709e+06
Com_6700_pos	Akebia saponin D	C47 H76 O18	928.501	8.58	929.51	No results	No results	Full match	468073	2.52058e+06	1.64779e+06	875178	1.37277e+06	1.86901e+06	900478	1.15417e+06	1.2353e+06
Com_7031_pos	LysoPC 15:1	C23 H46 N O7 P	479.3	9.367	480.308	No results	No results	Full match	835635	1.6004e+06	1.90438e+06	645780	845215	573290	1.09401e+06	1.32092e+06	1.25881e+06
Com_7949_pos	Methyl linolenate	C19 H32 O2	292.24	10.102	293.247	No results	No results	Full match	319013	776194	1.31829e+06	231546	570411	339403	1.07207e+06	739325	619473
Com_8080_pos	Rehmannioside A	C21 H32 O15	524.173	4.962	525.18	No results	No results	Full match	167615	688422	1.24529e+06	154981	406579	1.49948e+06	592349	751716	654023
Com_8249_pos	Poricoic acid A	C31 H46 O5	498.332	8.829	499.34	No results	No results	Full match	275619	190433	184415	1.1327e+06	1.74174e+06	877643	541089	536644	470156

## Sheet: meta_intensity_neg
ID	Name	Formula	Molecular Weight	RT [min]	m/z	mzCloud_Results	mzVault_Results	MassList_Results	neg_Misty_1	neg_Misty_2	neg_Misty_3	neg_Anna_1	neg_Anna_2	neg_Anna_3	neg_QC1	neg_QC2	neg_QC3
Com_1_neg	D-(-)-Quinic acid	C7 H12 O6	192.063	1.395	191.056	Full match	Full match	Full match	3.13478e+10	1.68004e+10	3.19522e+09	2.70094e+10	1.13552e+10	9.58101e+09	1.70204e+10	1.70783e+10	1.75752e+10
Com_13_neg	α,α-Trehalose	C12 H22 O11	342.116	1.57	341.108	Full match	Full match	Full match	4.7371e+09	4.51093e+09	3.94322e+09	4.45473e+09	6.19438e+09	6.53791e+09	6.49442e+09	6.27358e+09	6.47543e+09
Com_29_neg	D-(-)-Fructose	C6 H12 O6	180.063	1.326	179.056	Full match	Full match	Full match	2.55965e+09	3.24244e+09	3.06193e+09	3.53543e+09	5.13159e+09	4.10432e+09	2.66134e+09	3.39752e+09	3.38557e+09
Com_32_neg	DL-Malic acid	C4 H6 O5	134.022	1.59	133.014	Full match	Full match	Full match	9.08555e+08	3.20984e+09	3.15248e+09	6.58551e+08	1.58299e+09	1.71561e+09	1.77855e+09	2.03688e+09	1.94335e+09
Com_46_neg	D-(-)-Glutamine	C5 H10 N2 O3	146.069	1.28	145.062	Full match	Full match	Full match	8.50068e+08	1.15342e+09	1.94898e+09	2.01105e+09	4.12669e+08	8.20941e+08	1.25461e+09	1.26058e+09	1.30046e+09
Com_61_neg	Chlorogenic acid	C16 H18 O9	354.095	5.601	353.087	Full match	Full match	Full match	1.1367e+09	1.36377e+09	1.43962e+09	1.22144e+09	7.50198e+08	5.25386e+08	7.79374e+08	9.96785e+08	1.04215e+09
Com_75_neg	2-Furoic acid	C5 H4 O3	112.016	2.186	111.009	Full match	Full match	Full match	1.42718e+09	4.90325e+08	3.87317e+08	8.08793e+08	4.72299e+08	8.67229e+08	9.84156e+08	9.13758e+08	1.12632e+09
Com_87_neg	Geniposidic acid	C16 H22 O10	374.121	5.084	373.114	Full match	Full match	Full match	4.46461e+06	7.7301e+06	6.41188e+06	5.78844e+08	1.37844e+09	1.14743e+09	3.84251e+08	3.70061e+08	3.81231e+08
Com_99_neg	4,5-Dicaffeoylquinic acid	C25 H24 O12	516.126	5.417	515.119	Full match	Full match	Full match	7.40929e+08	1.02769e+09	6.52366e+08	5.57973e+08	3.09126e+08	2.01861e+08	6.22021e+08	6.09437e+08	5.59952e+08
Com_108_neg	D-(-)-Lyxose	C5 H10 O5	150.053	1.36	149.046	Full match	Full match	Full match	3.1557e+08	5.10342e+08	4.78216e+08	3.21926e+08	6.75855e+08	8.15589e+08	3.35445e+08	4.94228e+08	5.54243e+08
Com_122_neg	L-Serine	C3 H7 N O3	105.043	1.266	104.035	Full match	Full match	Full match	1.16795e+08	2.23808e+08	3.92392e+08	2.51738e+08	2.97916e+08	7.46674e+08	3.15629e+08	3.25079e+08	3.43628e+08
Com_140_neg	Catechin	C15 H14 O6	290.079	5.134	289.071	Full match	Full match	Full match	6.49438e+08	5.25958e+08	2.93233e+08	3.06733e+08	3.04824e+08	2.32047e+08	3.9641e+08	3.61477e+08	3.89985e+08
Com_221_neg	Caffeic acid	C9 H8 O4	180.042	5.356	179.035	Full match	Full match	Full match	1.97719e+07	1.29688e+08	3.36854e+08	1.29826e+07	7.45756e+06	1.25249e+07	1.23193e+08	1.10681e+08	1.17664e+08
Com_226_neg	Itaconic acid	C5 H6 O4	130.027	1.46	129.019	Full match	Full match	Full match	2.49718e+08	4.02297e+08	2.79207e+08	2.59399e+08	4.25012e+08	3.35118e+08	2.99872e+08	3.00399e+08	3.55426e+08
Com_236_neg	Gluconic acid	C6 H12 O7	196.058	1.334	195.051	Full match	Full match	Full match	2.47302e+08	3.2208e+08	2.97785e+08	2.69718e+08	3.11366e+08	3.77914e+08	2.94808e+08	2.92213e+08	3.47024e+08
Com_239_neg	D-Saccharic acid	C6 H10 O8	210.037	1.438	209.03	Full match	Full match	Full match	7.24849e+07	1.40632e+08	2.6201e+07	3.74181e+08	2.52122e+08	2.71846e+08	1.78968e+08	1.93873e+08	2.1365e+08
Com_344_neg	Suberic acid	C8 H14 O4	174.089	5.633	173.082	Full match	Full match	Full match	5.62944e+07	1.19637e+08	2.16734e+08	9.04494e+07	1.19603e+08	2.15821e+08	1.59142e+08	1.46944e+08	1.569e+08
Com_420_neg	Ornithine	C5 H12 N2 O2	132.09	1.214	131.083	Full match	Full match	Full match	6.24409e+07	1.743e+08	1.61346e+08	4.57315e+07	1.43526e+07	7.38032e+07	9.71694e+07	9.40641e+07	9.50655e+07
Com_429_neg	Υ-Aminobutyric acid (GABA)	C4 H9 N O2	103.063	1.304	102.056	Full match	Full match	Full match	1.11825e+08	1.04917e+08	7.39989e+07	1.4074e+08	1.70007e+08	1.87385e+08	1.26762e+08	1.10988e+08	1.33541e+08
Com_455_neg	D-Sedoheptulose 7-phosphate	C7 H15 O10 P	290.04	1.496	289.033	Full match	Full match	Full match	9.34831e+07	1.72773e+08	4.9829e+07	1.36535e+08	6.27483e+07	5.5757e+07	1.18947e+08	1.24883e+08	1.15765e+08
Com_510_neg	Threonine	C4 H9 N O3	119.058	1.289	118.051	Full match	Full match	Full match	3.17983e+07	9.90735e+07	1.23397e+08	3.661e+07	5.8826e+07	1.32373e+08	9.37019e+07	8.18594e+07	7.97686e+07
Com_537_neg	Ferulic acid	C10 H10 O4	194.058	5.717	193.051	Full match	Full match	Full match	4.07913e+06	1.44984e+08	1.14565e+08	3.61767e+06	5.08467e+06	1.0334e+07	6.24049e+07	5.7534e+07	6.57322e+07
Com_541_neg	L-Threonic acid	C4 H8 O5	136.037	1.357	135.03	Full match	Full match	No results	5.20938e+07	7.41724e+07	8.63444e+07	1.12083e+08	1.66813e+08	1.3554e+08	9.44829e+07	9.55588e+07	1.05199e+08
Com_640_neg	Azelaic acid	C9 H16 O4	188.105	5.79	187.098	Full match	Full match	Full match	6.83606e+07	4.04539e+07	9.26873e+07	2.97845e+07	3.41838e+07	4.63849e+07	7.51639e+07	4.6237e+07	4.95725e+07
Com_768_neg	Corchorifatty acid F	C18 H32 O5	328.225	6.184	327.218	Full match	Full match	No results	3.00857e+07	8.67986e+07	1.23497e+07	1.16128e+07	7.3841e+07	4.25409e+07	4.34487e+07	3.86843e+07	4.15714e+07
Com_858_neg	3,4,5-trihydroxycyclohex-1-ene-1-carboxylic acid	C7 H10 O5	174.053	1.681	173.046	Full match	Full match	Full match	7.32258e+07	2.04586e+07	8.43888e+06	5.38695e+07	5.16701e+06	1.25537e+07	2.43275e+07	2.63388e+07	3.04557e+07
Com_1335_neg	Uridine monophosphate (UMP)	C9 H13 N2 O9 P	324.036	1.784	323.029	Full match	Full match	Full match	1.54252e+07	1.30466e+07	2.98353e+07	1.2109e+07	4.93419e+07	3.50852e+07	2.59872e+07	2.44774e+07	2.5195e+07
Com_1403_neg	L-Glutathione oxidized	C20 H32 N6 O12 S2	612.153	2.181	611.146	Full match	Full match	Full match	2.25981e+07	4.00627e+07	3.11164e+07	3.76086e+07	2.37839e+07	2.84695e+07	3.02499e+07	2.26224e+07	1.98944e+07
Com_1633_neg	N-Acetyl-α-D-glucosamine 1-phosphate	C8 H16 N O9 P	301.056	1.501	300.049	Full match	Full match	Full match	1.25929e+07	3.24396e+07	2.08187e+07	1.92166e+07	1.83652e+07	2.20902e+07	2.38038e+07	2.22523e+07	2.36712e+07
Com_1704_neg	δ-Ribono-1,4-lactone	C5 H8 O5	148.037	2.155	147.03	Full match	Full match	Full match	2.24213e+07	1.34311e+07	1.22389e+07	2.99079e+07	1.57364e+07	1.98633e+07	2.05353e+07	1.79114e+07	2.16836e+07
Com_2113_neg	Sucrose	C12 H22 O11	342.116	5.967	341.109	Full match	Full match	Full match	8.83378e+06	1.18511e+07	1.86712e+07	6.01729e+06	1.01152e+07	1.0944e+07	1.71519e+07	1.29682e+07	1.4724e+07
Com_2403_neg	2,4-Dihydroxybenzoic acid	C7 H6 O4	154.027	5.472	153.02	Full match	Full match	Full match	1.17143e+07	9.80926e+06	1.39492e+07	4.27188e+06	8.62373e+06	1.85773e+07	1.40283e+07	1.00066e+07	1.22582e+07
Com_2775_neg	Naringenin	C15 H12 O5	272.068	5.856	271.061	Full match	Full match	Full match	1.43657e+07	2.78274e+06	5.06229e+06	3.39468e+06	1.83448e+06	4.45021e+06	4.60929e+06	4.19316e+06	5.67814e+06
Com_3451_neg	16-Hydroxyhexadecanoic acid	C16 H32 O3	272.235	8.638	271.228	Full match	Full match	No results	3.62847e+06	5.96863e+06	3.08952e+06	5.11569e+06	1.0044e+07	1.00908e+07	6.01317e+06	5.77334e+06	5.87275e+06
Com_4770_neg	Cyclic ADP-ribose	C15 H21 N5 O13 P2	541.062	1.883	540.054	Full match	Full match	No results	1.91324e+06	2.96358e+06	4.53731e+06	4.22216e+06	3.9047e+06	1.48319e+06	3.06539e+06	4.08367e+06	2.57182e+06
Com_5990_neg	(R)-3-Hydroxy myristic acid	C14 H28 O3	244.204	8.119	243.196	Full match	Full match	No results	1.87952e+06	2.16056e+06	1.42878e+06	2.55522e+06	3.24778e+06	3.08436e+06	2.39773e+06	2.14584e+06	2.43735e+06
Com_6205_neg	Guanosine monophosphate (GMP)	C10 H14 N5 O8 P	363.058	1.916	362.05	Full match	Full match	Full match	221293	576807	1.19517e+06	328186	3.33262e+06	1.88584e+06	1.2035e+06	1.36336e+06	1.20647e+06
Com_6843_neg	2-Hydroxymyristic acid	C14 H28 O3	244.204	7.776	243.196	Full match	Full match	No results	1.27615e+06	1.22432e+06	801185	1.51013e+06	2.39424e+06	1.66278e+06	1.34864e+06	1.24004e+06	1.31294e+06
Com_8279_neg	Uridine 5'-diphosphogalactose	C15 H24 N2 O17 P2	566.056	11.993	565.049	Full match	Full match	Full match	412849	414809	350819	760267	553085	313046	401213	288462	369729
Com_4_neg	Citric acid	C6 H8 O7	192.027	2.139	191.019	Full match	Full match	Full match	1.70068e+10	9.14978e+09	1.53901e+09	1.54811e+10	7.58534e+09	1.77876e+09	7.867e+09	1.32935e+10	9.87161e+09
Com_37_neg	L-Aspartic acid	C4 H7 N O4	133.038	1.291	132.03	Full match	Full match	Full match	1.40746e+09	2.1095e+09	3.00429e+09	9.24414e+08	1.02808e+09	1.04391e+09	1.52845e+09	1.64637e+09	1.66882e+09
Com_116_neg	(±)-Abscisic acid	C15 H20 O4	264.136	5.856	263.129	Full match	Full match	Full match	5.45719e+08	7.90489e+08	1.95752e+08	4.43727e+08	2.93105e+08	1.90841e+08	3.93378e+08	3.73749e+08	3.75046e+08
Com_207_neg	Rutin	C27 H30 O16	610.155	5.48	609.147	Full match	Full match	Full match	1.01284e+08	1.37442e+08	1.05811e+08	4.73555e+08	3.73365e+08	2.67134e+08	2.15425e+08	1.9565e+08	2.03336e+08
Com_456_neg	Glycerol 3-phosphate	C3 H9 O6 P	172.014	1.49	171.006	Full match	Full match	No results	2.41788e+07	7.43525e+07	1.29308e+08	5.20066e+07	1.98942e+08	1.51284e+08	9.37808e+07	9.77858e+07	1.05209e+08
Com_314_neg	trans-Aconitic acid	C6 H6 O6	174.017	2.117	173.009	Full match	Full match	Full match	2.45401e+08	3.33693e+07	8.55549e+07	2.83618e+08	7.02548e+07	1.99699e+08	1.86602e+08	1.64517e+08	2.5384e+08
Com_1823_neg	Gallic acid	C7 H6 O5	170.022	4.894	169.014	Full match	Full match	Full match	1.26775e+07	1.67466e+07	2.29301e+07	1.47863e+06	1.64091e+06	1.3406e+06	1.07373e+07	1.01582e+07	1.04445e+07
Com_1082_neg	L-Histidine	C6 H9 N3 O2	155.07	1.248	154.062	Full match	Full match	Full match	6.03798e+06	3.23153e+07	4.63488e+07	1.46343e+07	7.35308e+06	5.20676e+07	2.66388e+07	1.54503e+07	1.86337e+07
Com_2685_neg	Pantothenic acid	C9 H17 N O5	219.111	5.032	218.103	Full match	Full match	Full match	8.45618e+06	1.48936e+07	9.04262e+06	7.32948e+06	1.70576e+07	1.56148e+07	1.05912e+07	1.04203e+07	1.06044e+07
Com_3511_neg	Guanosine	C10 H13 N5 O5	283.092	3.107	282.084	Full match	Full match	Full match	4.99337e+06	7.05913e+06	6.41642e+06	9.70418e+06	4.44876e+06	5.3577e+06	4.81048e+06	4.85703e+06	5.09251e+06
Com_875_neg	Myricetin	C15 H10 O8	318.038	5.65	317.03	Full match	Full match	Full match	7.11256e+07	7.85632e+06	1.1358e+07	9.22284e+06	3.6218e+06	3.55403e+06	1.96894e+07	2.32388e+07	2.1072e+07
Com_232_neg	D-Raffinose	C18 H32 O16	504.168	1.581	503.161	Full match	Full match	Full match	1.99318e+08	2.88966e+08	2.54906e+08	8.28166e+07	3.28546e+08	1.20161e+08	3.72248e+08	2.31907e+08	2.47981e+08
Com_632_neg	Arbutin	C12 H16 O7	272.09	2.439	271.082	Full match	Full match	Full match	2.52732e+07	9.37741e+07	9.45148e+07	6.5098e+06	1.1141e+07	1.57354e+07	3.39862e+07	2.94127e+07	3.16979e+07
Com_15_neg	Vaccarin	C32 H38 O19	726.201	5.016	725.19	No results	No results	Full match	5.81344e+09	4.82863e+08	3.08226e+08	4.88806e+09	2.2902e+09	1.74956e+08	2.18889e+08	2.4583e+08	2.2362e+08
Com_20_neg	Citrinin	C13 H14 O5	250.087	8.367	249.08	Invalid mass	No results	No results	4.09424e+08	9.70609e+08	4.13422e+09	1.06763e+08	1.99524e+08	2.09632e+08	1.03933e+09	1.41616e+09	1.54955e+09
Com_70_neg	Glutaconic acid	C5 H6 O4	130.027	2.124	129.019	Full match	Partial match	Full match	1.50982e+09	5.37158e+08	4.2619e+08	1.40184e+09	5.23014e+08	9.46162e+08	1.1019e+09	9.41917e+08	1.20646e+09
Com_79_neg	7-Methylxanthine	C6 H6 N4 O2	166.048	1.347	165.041	Invalid mass	No results	No match	4.79981e+08	1.33517e+09	1.14916e+09	9.64007e+08	9.18218e+08	1.41073e+09	9.63765e+08	1.01448e+09	1.22195e+09
Com_80_neg	N-[3-(aminosulfonyl)phenyl]-2,3-dihydro-1,4-benzodioxine-2-carboxamide	C15 H14 N2 O5 S	334.066	1.354	333.059	Invalid mass	No results	No results	1.46591e+08	5.44762e+07	1.32319e+08	6.87537e+08	9.89071e+08	1.40676e+09	4.6161e+08	4.80614e+08	4.82021e+08
Com_83_neg	Quercetin 3-alpha-L-arabinofuranoside (Avicularin)	C20 H18 O11	434.085	5.559	433.078	No results	No results	Full match	1.22503e+09	7.05215e+08	1.0765e+09	8.34016e+08	5.1395e+08	5.5525e+08	5.44064e+08	7.75528e+08	8.75459e+08
Com_86_neg	D-Glucono-1,5-lactone	C6 H10 O6	238.069	1.439	237.061	No results	Invalid mass	No results	9.26511e+07	1.23182e+09	6.54363e+08	8.99341e+08	8.53245e+08	1.09707e+08	7.03143e+08	7.1532e+08	6.85189e+08
Com_100_neg	Aminophylline	C16 H24 N10 O4	420.2	5.735	419.192	No results	No results	Full match	7.25524e+07	2.72627e+08	8.26665e+08	3.62287e+07	1.66796e+08	1.0962e+08	3.13983e+08	3.58633e+08	3.04044e+08
Com_101_neg	Methylsuccinic acid	C5 H8 O4	132.042	1.332	131.035	Full match	No results	Full match	6.7096e+08	5.52021e+08	5.07163e+08	7.72456e+08	1.11881e+09	8.5351e+08	7.0703e+08	6.96387e+08	6.71728e+08
Com_102_neg	1,3,7-Trimethyluric acid	C8 H10 N4 O3	210.074	1.398	209.067	Invalid mass	No results	No results	3.7828e+08	6.19197e+08	5.72191e+08	6.17152e+08	1.0013e+09	9.20757e+08	6.43777e+08	6.00871e+08	7.00442e+08
Com_113_neg	Procyanidin B1	C30 H26 O12	578.142	5.115	577.135	No results	Full match	Full match	3.44822e+08	8.04056e+08	2.14646e+08	7.91075e+07	5.05342e+07	4.3803e+07	2.56733e+08	2.37819e+08	2.69773e+08
Com_150_neg	β-D-Fructose 6-phosphate	C6 H13 O9 P	260.029	1.488	259.022	Full match	Not the top hit	Full match	3.40214e+08	5.94874e+08	5.03666e+08	4.59999e+08	5.3405e+08	4.05941e+08	4.48929e+08	4.54735e+08	4.71095e+08
Com_159_neg	Asparagine	C4 H8 N2 O3	132.054	1.275	131.046	No results	Full match	Full match	3.23421e+07	5.81721e+08	4.84751e+08	3.31971e+07	2.24291e+07	2.71648e+08	2.76805e+08	2.67788e+08	2.70376e+08
Com_212_neg	Chlortetracycline	C22 H23 Cl N2 O8	478.111	5.618	477.103	Invalid mass	No match	No match	2.34006e+08	1.6788e+08	3.7609e+08	1.83334e+08	2.20549e+08	1.59813e+08	2.41325e+08	2.35966e+08	2.31457e+08
Com_229_neg	8-O-acetyl shanzhiside methyl ester	C19 H28 O12	448.158	5.614	447.151	No results	No results	Full match	5.99459e+07	8.13707e+07	1.17984e+08	1.6054e+08	2.09883e+08	3.89469e+08	1.56107e+08	1.54059e+08	1.49305e+08
Com_301_neg	Sequoyitol	C7 H14 O6	194.079	1.413	193.072	No results	No results	Full match	8.74147e+07	1.58263e+08	1.52244e+08	8.89436e+07	2.49612e+08	2.97902e+08	1.84872e+08	1.08063e+08	1.7195e+08
Com_313_neg	Gentiopicrin	C16 H20 O9	356.111	5.161	355.103	No results	Full match	Full match	1.3853e+07	1.95726e+08	6.76583e+07	1.72497e+08	3.40406e+08	2.40622e+08	1.31331e+08	1.30699e+08	1.37647e+08
Com_329_neg	5-O-Caffeoylshikimic acid	C16 H16 O8	336.084	5.343	335.077	No results	No results	Full match	2.65475e+08	1.38765e+08	7.44267e+07	1.33277e+08	5.75967e+07	3.54854e+07	1.19638e+08	1.04478e+08	1.11981e+08
Com_375_neg	Citramalate	C5 H8 O5	148.037	1.344	193.035	No results	No results	Full match	9.76093e+07	6.92505e+07	5.22301e+07	2.0246e+08	1.87714e+08	2.3225e+08	1.35154e+08	1.0056e+08	1.41196e+08
Com_419_neg	N-{6-[4-(tert-butyl)phenoxy]-3-pyridinyl}-4-(trifluoromethyl)benzamide	C23 H21 F3 N2 O2	414.156	6.312	413.149	Full match	No results	No results	2.26652e+06	1.93808e+07	1.61384e+08	987125	2.79521e+06	1.14893e+07	2.88753e+07	2.6627e+07	3.14567e+07
Com_474_neg	Maltotetraose	C24 H42 O21	666.223	1.404	665.215	No results	No results	Full match	1.57466e+08	1.00901e+08	3.12288e+07	1.08241e+08	5.42198e+07	6.73791e+07	6.7468e+07	6.42532e+07	6.6665e+07
Com_514_neg	Nitrazepam-d5	C15 H6 [2]H5 N3 O3	286.108	5.424	285.101	Invalid mass	No results	No results	2.35847e+06	1.27933e+07	1.22568e+08	2.26786e+06	3.37503e+06	7.04774e+06	3.00102e+07	2.55011e+07	2.61235e+07
Com_547_neg	trans-Cinnamic acid	C9 H8 O2	148.053	5.847	147.046	No results	No results	Full match	3.68627e+06	1.42219e+08	1.09859e+07	3.36997e+06	5.41235e+06	6.91969e+06	6.00209e+07	5.53486e+07	5.96025e+07
Com_560_neg	Arabidopyl ketoadipic acid	C15 H14 O9	338.064	5.354	337.057	No results	No results	Full match	1.30113e+08	1.02119e+08	7.78922e+07	1.99187e+07	7.5493e+06	2.45656e+07	5.59575e+07	5.85361e+07	5.69618e+07
Com_569_neg	UDP-D-glucuronate	C15 H22 N2 O18 P2	580.037	5.499	579.03	No results	No results	Full match	4.61615e+07	4.53225e+07	4.72702e+07	1.29158e+08	9.549e+07	4.65338e+07	4.46256e+07	7.0192e+07	8.03004e+07
Com_587_neg	martynoside	C31 H40 O15	652.238	5.373	651.231	No results	No results	Full match	4.68216e+07	1.20429e+08	1.03912e+08	1.19965e+07	8.67755e+06	1.10758e+07	6.03058e+07	5.36409e+07	5.88395e+07
Com_588_neg	Parishin E	C19 H24 O13	460.123	5.269	459.115	No results	No results	Full match	8.67948e+07	5.22276e+07	7.06095e+07	8.20354e+07	1.47237e+08	1.21687e+08	8.43121e+07	7.85357e+07	9.02194e+07
Com_596_neg	Salicylic acid O-glucoside	C13 H16 O8	300.085	4.731	299.077	No results	No results	Full match	2.02478e+07	2.95868e+07	1.01512e+08	1.61907e+07	2.30714e+07	2.80471e+07	4.24334e+07	3.65603e+07	3.9268e+07
Com_602_neg	Trifolirhizin	C22 H22 O10	446.121	5.722	445.114	No results	No results	Full match	8.62431e+06	2.11125e+06	776762	894983	338790	1.20441e+08	2.21483e+07	1.63185e+07	1.80141e+07
Com_618_neg	Helicid	C13 H16 O7	284.09	5.423	329.088	No results	No results	Full match	4.68242e+07	1.20192e+08	5.39e+07	5.34999e+07	5.78497e+07	7.92223e+07	6.21846e+07	6.47047e+07	6.52211e+07
Com_648_neg	(+/-)12(13)-DiHOME	C18 H34 O4	296.235	7.782	295.228	Invalid mass	Invalid mass	No match	4.98394e+07	6.28564e+07	2.93084e+07	5.73155e+07	9.69684e+07	1.0986e+08	6.43595e+07	5.88891e+07	6.30978e+07
Com_674_neg	Maltotriitol	C18 H34 O16	506.185	1.401	505.178	No results	No results	Full match	4.57374e+07	9.42027e+07	8.29945e+07	7.92863e+07	1.06333e+08	1.03531e+08	7.80225e+07	7.49736e+07	7.85469e+07
Com_703_neg	C-hexosyl-luteolin O-feruloylhexoside	C37 H38 O19	786.203	5.228	785.196	No results	No results	Full match	2.05111e+07	1.40565e+07	1.34996e+07	9.49967e+07	1.04149e+08	7.11453e+07	3.59182e+07	3.76923e+07	3.45462e+07
Com_704_neg	Beta-Lactose	C12 H22 O11	402.135	5.451	401.128	No results	Invalid mass	No results	8.51668e+06	9.83337e+07	5.40127e+07	2.19112e+07	3.56263e+07	5.29913e+07	4.58566e+07	4.3237e+07	4.32968e+07
Com_712_neg	Trilobatin	C21 H24 O10	436.137	5.586	435.129	No results	No results	Full match	5.96586e+07	4.33065e+07	7.85652e+07	1.81035e+07	1.38864e+07	1.76916e+07	4.0408e+07	3.68325e+07	4.19317e+07
Com_719_neg	Hydroxysafflor yellow A	C27 H32 O16	612.17	5.177	611.163	No results	No results	Full match	6.43155e+07	4.92465e+07	7.7368e+07	5.17365e+06	5.18085e+06	6.19936e+06	4.4951e+07	3.79652e+07	4.22262e+07
Com_801_neg	3-[(Carboxycarbonyl)amino]-L-alanine	C5 H8 N2 O5	175.964	1.099	174.956	No results	Invalid mass	No results	2.69813e+07	1.00069e+07	9.60295e+06	8.06377e+07	7.45623e+06	2.41266e+07	3.07831e+07	2.79973e+07	2.96471e+07
Com_811_neg	Camelliaside A	C33 H40 O20	756.214	5.224	755.207	No results	No results	Full match	1.0485e+07	9.44938e+06	9.00921e+06	7.95203e+07	6.964e+07	2.98049e+07	2.85777e+07	2.64024e+07	2.62353e+07
Com_817_neg	Isoliquiritin	C21 H22 O9	418.126	5.478	417.119	No results	No results	Full match	7.08303e+07	8.09531e+07	2.6673e+07	4.66603e+06	2.23252e+06	4.31153e+06	2.8983e+07	3.48484e+07	3.40685e+07
Com_839_neg	1,5,8-Trihydroxy-9-oxo-9H-xanthen-3-yl beta-D-glucopyranoside	C19 H18 O11	386.106	1.484	385.099	Invalid mass	Invalid mass	No results	4.14008e+07	2.13839e+07	1.25657e+07	6.23093e+07	9.14719e+07	7.21429e+07	4.51058e+07	5.99989e+07	6.24993e+07
Com_903_neg	Heteroclitin D	C27 H30 O8	482.193	6.014	481.186	No results	No results	Full match	1.28786e+07	2.80899e+07	5.82628e+07	9.68194e+06	1.36381e+07	1.04875e+07	2.71876e+07	2.41338e+07	2.63331e+07
Com_912_neg	Fumaric Acid	C4 H4 O4	116.011	1.291	115.004	No results	No results	Full match	2.89615e+07	4.33486e+07	5.7673e+07	1.82506e+07	6.14632e+06	1.73722e+07	3.37203e+07	2.40979e+07	2.24024e+07
Com_1022_neg	Parishin B	C32 H40 O19	728.22	4.987	727.211	No results	No results	Full match	5.91022e+07	4.49978e+07	2.57659e+07	4.85666e+07	2.08142e+07	2.2521e+07	3.7891e+07	3.29185e+07	4.36389e+07
Com_1060_neg	HexCer-AP (t18:1/16:0)	C40 H77 N O10	777.563	9.225	776.555	No results	Invalid mass	No results	3.27578e+07	8.34848e+06	2.74234e+07	3.48379e+07	6.53537e+06	5.7513e+07	2.94263e+07	1.41986e+07	2.97698e+07
Com_1070_neg	C-hexosyl-chrysoeriol O-feruloylhexoside	C38 H40 O19	800.218	5.146	799.211	No results	No results	Full match	5.49829e+07	4.42491e+07	2.26034e+07	1.74186e+07	1.35798e+07	1.42826e+07	2.95466e+07	2.67282e+07	3.04767e+07
Com_1073_neg	Sesamoside	C17 H24 O12	420.126	4.971	419.119	No results	No results	Full match	666588	2.00618e+06	1.6642e+06	3.13673e+07	6.59168e+07	5.58911e+07	2.10928e+07	2.22556e+07	2.14486e+07
Com_1086_neg	Paederoside	C18 H22 O11 S	446.088	5.527	445.081	No results	No results	Full match	3.42809e+06	1.73302e+07	3.17085e+07	5.88346e+06	3.22723e+07	5.54759e+07	1.83202e+07	2.57079e+07	2.59507e+07
Com_1125_neg	Tectorigenin	C16 H12 O6	300.063	5.824	299.056	No results	No results	Full match	9.53606e+06	1.81471e+07	4.44216e+07	3.52857e+06	7.38325e+06	1.25819e+07	1.91344e+07	1.23116e+07	1.8573e+07
Com_1137_neg	Vanillyl alcohol	C8 H10 O3	108.058	5.042	107.05	Invalid mass	Invalid mass	No match	9.46053e+06	1.12988e+07	1.03137e+07	5.20533e+07	4.99273e+07	3.07644e+07	2.47077e+07	2.18075e+07	2.50462e+07
Com_1194_neg	LPC 16:0	C24 H50 N O7 P	541.337	9.301	540.33	No results	Invalid mass	No results	1.91914e+07	4.09735e+07	4.06752e+07	1.51847e+07	2.2798e+07	2.29975e+07	2.78276e+07	2.36711e+07	2.39504e+07
Com_1312_neg	5-O-Methylvisammioside	C22 H28 O10	452.169	5.694	451.163	No results	No results	Full match	2.8062e+06	8.91056e+06	3.50837e+07	3.9084e+06	4.6718e+06	8.80739e+06	1.18794e+07	1.04187e+07	1.22111e+07
Com_1317_neg	Sweroside	C16 H22 O9	358.126	5.241	357.119	No results	No results	Full match	8.71494e+06	6.392e+06	4.16324e+06	3.81199e+07	4.99581e+07	3.20628e+07	1.69835e+07	1.73321e+07	1.64541e+07
Com_1341_neg	Vitamin C	C6 H8 O6	176.032	1.482	175.025	No results	No results	Full match	5.23292e+06	2.97113e+07	2.66978e+07	2.65408e+07	4.92137e+07	3.3472e+07	2.67095e+07	2.45562e+07	2.64199e+07
Com_1358_neg	Citrulline	C6 H13 N3 O3	175.096	1.308	174.088	No results	Full match	Full match	3.33434e+07	7.37795e+06	3.38592e+07	2.79887e+07	3.67657e+06	3.34553e+07	2.49608e+07	2.4438e+07	2.57796e+07
Com_1381_neg	Sinapaldehyde glucoside	C17 H22 O9	370.126	5.34	369.121	No results	No results	Full match	4.17339e+06	7.91401e+06	6.51719e+06	3.93327e+07	8.32349e+06	2.95912e+07	1.21469e+07	1.21034e+07	1.35223e+07
Com_1388_neg	Engeletin	C21 H22 O10	434.121	5.403	433.114	No results	No results	Full match	2.87645e+07	4.0527e+07	2.58262e+07	1.09018e+07	9.7994e+06	9.07853e+06	2.12932e+07	2.0481e+07	2.25332e+07
Com_1448_neg	Scutellarin	C21 H18 O12	462.081	5.53	461.072	No results	No results	Full match	3.64943e+07	9.19183e+06	9.43826e+06	2.93842e+06	6.53846e+06	5.10887e+06	1.1617e+07	9.05814e+06	7.50614e+06
Com_1502_neg	(+/-)9(10)-EpOME	C18 H32 O3	342.241	6.486	341.233	Invalid mass	No results	No results	3.38668e+06	3.61684e+07	2.97272e+06	797144	2.50972e+07	1.4344e+07	1.47889e+07	1.19347e+07	1.38083e+07
Com_1539_neg	Stevioside	C38 H60 O18	804.38	6.287	803.373	No results	No results	Full match	3.35253e+07	9.9196e+06	1.57693e+07	97988	104809	125462	5.52754e+06	5.06555e+06	4.76301e+06
Com_1544_neg	(+/-)9-HpODE	C18 H32 O4	312.23	7.109	311.223	Full match	No results	Full match	1.68792e+07	1.86407e+07	4.89114e+06	1.74048e+07	2.9677e+07	3.40627e+07	1.96458e+07	1.66307e+07	1.86256e+07
Com_1546_neg	Robinin	C33 H40 O19	740.218	5.231	739.21	No results	No results	Full match	3.74717e+06	1.95687e+07	1.31236e+07	3.37766e+07	3.18224e+07	3.31215e+07	2.28297e+07	1.77216e+07	1.74053e+07
Com_1569_neg	4-((5-(4-Nitrophenyl)oxazol-2-yl)amino)benzonitrile	C16 H10 N4 O3	306.077	5.807	305.07	Invalid mass	No results	No results	2.43002e+06	3.44363e+07	2.30019e+07	1.5741e+07	9.70575e+06	2.57964e+07	1.62264e+07	1.6923e+07	1.8626e+07
Com_1588_neg	Corticosterone	C21 H30 O4	382.184	5.522	381.176	Invalid mass	No results	No results	2.00309e+07	3.38033e+07	2.36365e+07	2.22153e+07	1.04412e+07	1.51725e+07	2.25589e+07	2.01329e+07	2.28293e+07
Com_1631_neg	Ribulose-5-phosphate	C5 H11 O8 P	230.019	1.496	229.012	No results	No results	Full match	2.48069e+07	2.21991e+07	2.63555e+07	2.61951e+07	2.7246e+07	1.85285e+07	2.52145e+07	2.66849e+07	2.62429e+07
Com_1632_neg	Neomangiferin	C25 H28 O16	584.135	1.494	583.128	No results	No results	Full match	3.308e+06	1.86452e+07	2.63343e+07	2.49682e+06	1.43825e+07	1.37978e+07	1.20982e+07	1.17609e+07	1.11364e+07
Com_1635_neg	MGDG (18:2/18:2)	C45 H78 O10	824.567	9.88	823.56	No results	Invalid mass	No results	1.40398e+07	1.89799e+07	3.93423e+06	3.12776e+07	1.89317e+07	2.40526e+06	1.53711e+07	2.32224e+07	1.86934e+07
Com_1650_neg	Glutathione	C10 H17 N3 O6 S	307.083	5.752	306.075	No results	No results	Full match	975371	1.91685e+06	3.52659e+06	4.14608e+06	2.48535e+07	3.11852e+07	7.00738e+06	6.57166e+06	7.64553e+06
Com_1655_neg	5-O-p-Coumaroyl shikimic acid	C16 H16 O7	320.09	5.136	319.082	No results	No results	Full match	9.1293e+06	1.74325e+07	2.58583e+07	4.70315e+06	5.30524e+06	1.86615e+07	1.59949e+07	1.32319e+07	1.49709e+07
Com_1659_neg	Nicotianamine	C12 H21 N3 O6	303.143	1.26	302.136	No results	No results	Full match	1.11731e+07	2.10228e+07	2.58036e+07	1.54643e+07	2.23226e+07	1.31398e+07	1.90985e+07	1.65737e+07	1.82475e+07
Com_1663_neg	Sinapyl Alcohol	C11 H14 O4	210.089	5.729	209.082	No results	No results	Full match	893900	4.82088e+06	2.57288e+07	1.4167e+06	6.56418e+06	9.61792e+06	1.10822e+07	9.95468e+06	1.08409e+07
Com_1664_neg	Catalpol	C15 H22 O10	362.122	5.6	361.114	No results	No results	Full match	2.89581e+07	2.3127e+07	2.57069e+07	2.82624e+07	2.93373e+07	2.41615e+07	2.112e+07	2.42878e+07	2.28181e+07
Com_1701_neg	Salidroside	C14 H20 O7	300.121	5.382	299.113	No results	No results	Full match	7.19784e+06	3.11377e+07	2.23509e+07	1.69988e+07	5.47856e+06	7.37517e+06	1.36709e+07	1.58834e+07	2.39188e+07
Com_1778_neg	Gomisin D	C28 H34 O10	530.213	5.509	529.206	No results	No results	Full match	2.06916e+06	1.73157e+07	1.25027e+07	2.58318e+06	8.4201e+06	2.84871e+07	1.39762e+07	1.52501e+07	1.21451e+07
Com_1791_neg	Benzyl 6-O-beta-D-glucopyranosyl-beta-D-glucopyranoside	C19 H28 O11	432.163	5.872	431.156	Full match	No results	No results	2.05128e+06	3.41519e+06	2.35984e+06	1.8041e+07	2.62191e+07	2.81987e+07	1.21298e+07	1.09983e+07	1.17933e+07
Com_1828_neg	Terephthalic acid	C8 H6 O4	166.027	5.153	165.02	No results	No results	Full match	2.67769e+07	3.66927e+06	4.63818e+06	1.43874e+07	3.2931e+06	4.16133e+06	8.54585e+06	1.01235e+07	7.10619e+06
Com_1858_neg	(+/-)9,10-dihydroxy-12Z-octadecenoic acid	C18 H34 O4	314.246	7.224	313.238	Full match	No results	No results	2.38301e+06	3.92073e+06	1.97699e+06	9.10594e+06	6.85646e+06	2.67898e+07	7.57744e+06	6.98479e+06	7.41724e+06
Com_1869_neg	Urolithin A	C13 H8 O4	228.041	5.113	227.035	No results	No results	Full match	2.60446e+07	1.03371e+07	1.19198e+07	1.6087e+07	1.12013e+07	1.16065e+07	1.18016e+07	1.34948e+07	1.93737e+07
Com_1895_neg	2'-Deoxyinosine	C10 H12 N4 O4	252.084	2.016	251.077	Invalid mass	No results	No results	6.65757e+06	2.67695e+07	2.15307e+07	1.25462e+07	1.62012e+07	1.44653e+07	1.28179e+07	1.12912e+07	1.19955e+07
Com_1908_neg	Eleutheroside E	C34 H46 O18	742.27	5.569	741.263	No results	No results	Full match	1.88467e+06	2.64886e+07	1.63327e+07	2.03417e+06	2.78523e+06	1.39952e+06	1.46761e+07	1.12082e+07	1.15451e+07
Com_1924_neg	Tenuifoliside A	C31 H38 O17	682.21	1.215	681.202	No results	No results	Full match	2.7221e+06	1.8765e+07	2.13451e+07	1.13231e+06	281809	2.02533e+06	5.81215e+06	5.3699e+06	5.69056e+06
Com_1972_neg	DGDG (16:0/18:3)	C49 H86 O15	960.605	11.232	959.599	No results	Invalid mass	No results	1.74401e+07	1.23261e+07	2.05761e+07	1.85648e+07	5.58464e+06	1.72031e+07	1.89883e+07	1.7213e+07	8.89656e+06
Com_2048_neg	Salvianolic acid D	C20 H18 O10	418.09	5.65	417.083	No results	No results	Full match	2.86911e+06	3.24541e+06	5.07642e+06	2.31091e+07	9.66192e+06	8.56033e+06	5.89175e+06	4.87092e+06	7.21236e+06
Com_2098_neg	LPC 18:2	C26 H50 N O7 P	565.338	8.943	564.331	No results	Invalid mass	No results	4.31999e+06	1.54153e+07	1.88212e+07	7.47516e+06	8.54214e+06	1.1518e+07	1.10806e+07	1.09245e+07	1.07345e+07
Com_2115_neg	Galloylpaeoniflorin	C30 H32 O15	632.175	5.05	631.168	No results	No results	Full match	3.61393e+06	6.88547e+06	1.86613e+07	932904	2.81689e+06	8.00752e+06	9.08998e+06	6.55516e+06	8.35742e+06
Com_2118_neg	DGDG (16:0/18:2)	C49 H88 O15	962.62	9.643	961.613	No results	Invalid mass	No results	1.46414e+07	1.33916e+07	4.29246e+06	1.10477e+07	1.44202e+07	5.55618e+06	1.37954e+07	1.17961e+07	2.24131e+07
Com_2162_neg	Pinoresinol Diglucoside	C32 H42 O16	682.249	5.558	681.242	No results	No results	Full match	3.69414e+06	1.8619e+07	1.80899e+07	7.18244e+06	4.90667e+06	7.71494e+06	9.81663e+06	8.90162e+06	1.09769e+07
Com_2186_neg	Raffinose	C18 H32 O16	504.171	1.397	1007.33	No results	No results	Full match	2.0744e+06	7.42024e+06	7.38979e+06	2.63465e+06	1.09351e+07	2.1169e+07	5.92038e+06	8.453e+06	1.05291e+07
Com_2188_neg	Baohuoside I	C27 H30 O10	514.182	5.447	513.174	No results	No results	Full match	383386	1.787e+06	5.39999e+06	2.57295e+06	1.66604e+07	2.11512e+07	6.55494e+06	6.0817e+06	6.25825e+06
Com_2201_neg	Mevalonic acid	C6 H12 O4	148.074	4.763	147.067	Full match	No results	Full match	3.15559e+06	363034	450755	2.08203e+07	1.6677e+07	6.23711e+06	7.57592e+06	6.12541e+06	7.02209e+06
Com_2361_neg	3-Hydroxybenzoic acid	C7 H6 O3	138.032	4.738	137.025	Full match	Not the top hit	Full match	6.65287e+06	9.3217e+06	1.59158e+07	7.28264e+06	8.67752e+06	8.97783e+06	9.44031e+06	1.00564e+07	1.13021e+07
Com_2370_neg	2'-O-acetylpoliumoside	C37 H48 O20	812.276	5.687	811.27	No results	No results	Full match	1.92947e+06	1.56345e+07	1.57895e+07	6.82643e+06	7.62151e+06	5.82834e+06	8.81729e+06	6.3928e+06	9.66887e+06
Com_2411_neg	Oroxin B	C27 H30 O15	594.16	5.561	593.152	No results	No results	Full match	2.85235e+06	7.46135e+06	2.88913e+06	1.83765e+07	1.12656e+07	1.04663e+07	4.58203e+06	6.88429e+06	7.32154e+06
Com_2412_neg	Secoisolariciresinol diglucoside	C32 H46 O16	686.281	5.626	685.273	No results	No results	Full match	922195	2.17099e+06	2.65946e+06	387210	5.3658e+06	1.84915e+07	5.18953e+06	3.32992e+06	4.36339e+06
Com_2448_neg	Antiarol	C9 H12 O4	184.074	5.672	183.066	No results	No results	Full match	1.11094e+07	9.8099e+06	9.69014e+06	1.79254e+07	1.28374e+07	1.15563e+07	1.08154e+07	1.0488e+07	1.06808e+07
Com_2461_neg	Troxerutin	C33 H42 O19	742.233	5.193	741.226	No results	No results	Full match	1.5119e+07	1.84319e+07	7.60934e+06	8.44916e+06	1.65309e+07	1.5867e+07	1.33268e+07	1.39165e+07	1.33811e+07
Com_2471_neg	18-β-Glycyrrhetinic acid	C30 H46 O4	470.34	7.759	469.332	Full match	No results	Full match	1.03782e+07	1.30246e+07	1.48814e+07	7.42502e+06	3.93634e+06	1.62474e+06	1.04734e+07	9.26288e+06	8.69074e+06
Com_2479_neg	Griffonilide	C8 H8 O4	168.042	5.269	167.035	No results	No results	Full match	1.69668e+07	1.63169e+07	1.46059e+07	1.0638e+07	1.76493e+07	1.63688e+07	1.41266e+07	8.86319e+06	1.78453e+07
Com_2484_neg	C-hexosyl-apigenin O-feruloylhexoside	C37 H38 O18	770.207	5.143	769.2	No results	No results	Full match	9.94703e+06	1.82396e+07	4.68254e+06	4.20513e+06	2.09568e+06	7.35368e+06	3.49555e+06	3.42315e+06	4.10401e+06
Com_2564_neg	Eriocitrin	C27 H32 O15	596.176	5.203	595.168	No results	No results	Full match	8.55935e+06	7.48681e+06	9.24871e+06	1.4676e+07	8.34126e+06	1.68216e+07	8.41172e+06	9.89281e+06	9.60673e+06
Com_2610_neg	3-Dehydroshikimic acid	C7 H8 O5	172.037	1.392	171.03	No results	No results	Full match	1.34946e+07	1.04251e+07	2.19517e+06	1.62233e+07	2.07039e+06	3.20212e+06	8.37316e+06	1.10216e+07	7.86639e+06
Com_2647_neg	Carminic acid	C22 H20 O13	492.091	5.551	983.175	No results	Full match	No results	1.20259e+07	1.18122e+07	1.32804e+07	4.21876e+06	2.30379e+06	2.80256e+06	9.28385e+06	7.94981e+06	6.70236e+06
Com_2701_neg	Purpurin	C14 H8 O5	256.038	5.831	255.03	No results	No results	Full match	7.0075e+06	1.16417e+07	1.28672e+07	1.0607e+07	7.47965e+06	8.30182e+06	8.19457e+06	9.46323e+06	1.13352e+07
Com_2782_neg	Arctigenin-4'-O-beta-Gentiobioside	C33 H44 O16	696.265	5.589	695.258	No results	No results	Full match	2.63202e+06	8.78144e+06	1.22146e+07	3.61448e+06	6.53352e+06	5.46291e+06	5.39279e+06	5.85623e+06	5.61799e+06
Com_2828_neg	4-Hydroxy-L-Glutamic Acid	C5 H9 N O5	163.048	1.305	162.041	No results	No results	Full match	2.7593e+06	6.47897e+06	1.18963e+07	3.43923e+06	3.54295e+06	3.82535e+06	4.17922e+06	4.3958e+06	4.6155e+06
Com_2954_neg	Tracheloside	C27 H34 O12	550.203	5.748	549.195	No results	No results	Full match	1.12827e+06	4.02394e+06	1.09813e+07	1.3909e+06	6.566e+06	7.85861e+06	5.06675e+06	3.26466e+06	4.53067e+06
Com_2962_neg	O-Phospho-L-serine	C3 H8 N O6 P	185.009	1.28	184.002	No results	No results	Full match	7.20464e+06	5.40976e+06	1.99178e+06	7.42992e+06	1.56199e+07	1.20452e+07	7.42451e+06	7.23284e+06	8.20757e+06
Com_2966_neg	Jionoside B1	C37 H50 O20	814.292	5.883	813.284	No results	No results	Full match	1.80299e+06	4.0382e+06	1.09018e+07	3.76986e+06	2.99362e+06	2.89263e+06	4.7159e+06	4.50401e+06	3.75213e+06
Com_2973_neg	gamma-caprolactone	C6 H10 O2	114.068	5.58	113.061	No results	No results	Full match	2.42279e+06	2.52212e+06	4.18854e+06	4.75585e+06	1.16288e+07	1.30043e+07	6.33893e+06	5.70835e+06	6.01551e+06
Com_2992_neg	Tenuifoliside B	C30 H36 O17	668.195	5.238	667.187	No results	No results	Full match	2.96309e+06	2.70828e+06	7.55451e+06	1.2797e+07	1.5833e+06	1.24413e+07	1.14257e+07	7.33218e+06	9.29043e+06
Com_3018_neg	Lysope 16:0	C21 H44 N O7 P	453.285	9.157	452.278	No results	No results	Full match	2.98016e+06	9.16021e+06	1.06096e+07	2.71948e+06	3.63016e+06	3.7431e+06	5.88494e+06	5.13219e+06	5.08705e+06
Com_3047_neg	DGDG (18:2/18:2)	C51 H88 O15	986.621	11.427	985.614	No results	Invalid mass	No results	8.40774e+06	1.78044e+06	7.4987e+06	8.09944e+06	1.99695e+06	1.2572e+07	8.62481e+06	1.08844e+07	7.67001e+06
Com_3179_neg	2-Hydroxy-1-(4-methoxyphenyl)propyl hexopyranoside	C16 H24 O8	390.153	5.444	389.145	Invalid mass	No results	No match	2.71369e+06	1.19378e+07	4.46556e+06	2.55926e+06	1.68939e+06	762418	6.01022e+06	3.85798e+06	3.70753e+06
Com_3192_neg	Oleuropein	C25 H32 O13	540.184	5.648	539.176	No results	No results	Full match	2.67189e+06	5.77875e+06	9.65439e+06	2.05577e+06	612934	689102	3.02405e+06	2.19377e+06	4.02172e+06
Com_3217_neg	Calceolarioside B	C23 H26 O11	478.147	5.487	477.14	No results	No results	Full match	1.11866e+07	7.98726e+06	3.76268e+06	1.56002e+06	1.06974e+06	1.36809e+06	4.73267e+06	3.69953e+06	4.10842e+06
Com_3222_neg	Pseudolaric Acid B	C23 H28 O8	432.179	6.357	431.171	No results	No results	Full match	1.09221e+07	1.00918e+07	8.05934e+06	9.50022e+06	1.35616e+07	9.6134e+06	1.04005e+07	9.37434e+06	9.21058e+06
Com_3292_neg	4-Acetamidobutyric Acid	C6 H11 N O3	145.074	1.34	144.067	No results	No results	Full match	5.85952e+06	1.03257e+07	9.18552e+06	7.49845e+06	4.56048e+06	5.25069e+06	5.58737e+06	6.93716e+06	7.23864e+06
Com_3293_neg	pteroside A	C21 H30 O8	410.193	5.726	409.186	No results	No results	Full match	2.26184e+06	4.86671e+06	9.1661e+06	1.70542e+06	2.46018e+06	3.61004e+06	3.59636e+06	3.6598e+06	3.67904e+06
Com_3314_neg	Hordatine B	C29 H40 N8 O5	580.31	6.223	579.303	No results	No results	Full match	433005	825000	1.03124e+06	2.67533e+06	5.47644e+06	1.08667e+07	4.6753e+06	3.69921e+06	2.6332e+06
Com_3373_neg	Methyl hexadecanoate	C17 H34 O2	316.261	7.578	315.254	No results	Invalid mass	No results	4.33021e+06	4.80108e+06	3.54857e+06	1.04434e+07	8.37482e+06	9.93781e+06	6.30319e+06	6.83261e+06	6.43997e+06
Com_3475_neg	2-Ethyl-3-hydroxy-4H-pyran-4-one	C7 H8 O3	140.048	5.352	139.04	No results	No results	Full match	7.69349e+06	9.47016e+06	8.29711e+06	2.33724e+06	2.02958e+06	2.7726e+06	5.73706e+06	5.86518e+06	5.6624e+06
Com_3477_neg	4,5-diphenyl-2,3-dihydro-1H-pyrazolo[3,4-c]pyridazin-3-one	C17 H12 N4 O	288.103	7.329	287.096	Invalid mass	No results	No results	2.19236e+06	1.02207e+07	4.04063e+06	411062	513115	392862	2.54401e+06	3.14332e+06	3.53264e+06
Com_3530_neg	Forsythoside B	C34 H44 O19	756.25	5.353	755.243	No results	No results	Full match	3.95303e+06	8.70204e+06	3.90712e+06	9.58701e+06	1.76411e+06	1.43304e+06	4.1263e+06	4.50835e+06	4.40138e+06
Com_3581_neg	Estriol 17-sulfate	C18 H24 O6 S	368.132	4.948	367.125	Invalid mass	No results	No results	9.23957e+06	4.65498e+06	4.54844e+06	4.66421e+06	8.51389e+06	6.07726e+06	6.60236e+06	7.01492e+06	6.01293e+06
Com_3592_neg	Myrtillin chloride	C21 H21 Cl O12	500.073	5.525	499.067	No results	No results	Full match	4.54777e+06	6.39831e+06	4.24306e+06	9.31669e+06	6.2465e+06	3.65174e+06	5.60504e+06	4.30225e+06	5.33185e+06
Com_3604_neg	Nicotinamide adenine dinucleotide	C21 H27 N7 O14 P2	663.11	1.879	662.102	No results	Full match	Full match	4.50836e+06	8.1632e+06	7.78328e+06	5.97967e+06	9.66151e+06	8.68557e+06	8.35415e+06	7.81098e+06	8.03789e+06
Com_3641_neg	Folinic acid	C20 H23 N7 O7	473.166	4.993	472.159	Full match	No results	Full match	3.29458e+06	4.93137e+06	3.70585e+06	3.76793e+06	1.09365e+07	4.5903e+06	4.53516e+06	4.00363e+06	3.86404e+06
Com_3657_neg	5-Phenyl-N-(4-(trifluoromethyl)phenyl)oxazol-2-amine	C16 H11 F3 N2 O	304.079	4.893	303.072	Invalid mass	No results	No results	2.13535e+06	5.68914e+06	7.60204e+06	1.33972e+06	1.59617e+06	2.02529e+06	3.7526e+06	3.41744e+06	3.63049e+06
Com_3663_neg	HexCer-NS (d22:1/12:1)	C40 H75 N O8	743.556	10.947	742.549	No results	Invalid mass	No results	7.31442e+06	5.49401e+06	7.59441e+06	6.53678e+06	1.47872e+06	7.77582e+06	6.85443e+06	4.89496e+06	7.39461e+06
Com_3809_neg	Scopolin	C16 H18 O9	177.048	4.955	176.041	No results	Invalid mass	No results	8.32895e+06	541817	715705	3.3098e+06	643932	896178	3.41303e+06	2.79982e+06	3.20273e+06
Com_3872_neg	Naringenin chalcone	C15 H12 O5	272.068	5.536	271.061	No results	No results	Full match	8.08401e+06	4.38066e+06	3.66725e+06	540033	3.64431e+06	4.65247e+06	3.38375e+06	4.30045e+06	4.76208e+06
Com_3945_neg	Yuheinoside	C16 H24 O9	360.142	4.905	405.14	No results	No results	Full match	1.97727e+06	3.89123e+06	4.03384e+06	3.22502e+06	6.93828e+06	7.94409e+06	6.03503e+06	4.19579e+06	3.94847e+06
Com_3999_neg	Ofloxacin impurity E	C17 H18 F N3 O4	347.122	4.882	346.114	Invalid mass	No results	No match	1.31944e+06	3.92326e+06	6.42754e+06	2.10412e+06	2.17249e+06	2.16137e+06	2.59121e+06	2.44655e+06	3.06531e+06
Com_4013_neg	trans-zeatin 9-O-glucoside	C16 H23 N5 O6	381.163	5.035	380.156	No results	No results	Full match	1.68822e+06	5.51332e+06	6.38301e+06	2.3931e+06	3.75272e+06	5.00918e+06	4.40728e+06	3.81903e+06	3.91471e+06
Com_4027_neg	Angoroside C	C36 H48 O19	784.276	5.598	783.268	No results	No results	Full match	738547	4.47325e+06	6.31678e+06	3.31979e+06	3.18662e+06	1.39435e+06	3.97194e+06	2.62991e+06	3.58855e+06
Com_4039_neg	GlcADG (18:2-18:3)	C45 H74 O11	790.525	10.904	789.518	No results	Full match	No results	4.02788e+06	4.65906e+06	1.14423e+06	7.48192e+06	5.34859e+06	569123	4.26676e+06	5.45217e+06	4.97926e+06
Com_4063_neg	Thymine	C5 H6 N2 O2	126.043	1.282	125.036	No results	No results	Full match	3.08822e+06	3.7203e+06	6.21556e+06	5.93846e+06	2.30372e+06	3.85116e+06	4.46702e+06	4.0907e+06	4.72951e+06
Com_4098_neg	Elaidic acid	C18 H34 O2	282.256	10.366	281.248	Full match	No results	Full match	2.1293e+06	5.96343e+06	6.12278e+06	849495	6.62394e+06	5.81878e+06	5.97947e+06	5.91941e+06	5.93763e+06
Com_4104_neg	2,3-Dinor prostaglandin E1	C18 H30 O5	308.199	6.859	307.192	Invalid mass	No results	No results	7.15432e+06	5.16154e+06	247134	5.37205e+06	3.14904e+06	3.02409e+06	3.305e+06	2.8855e+06	3.44514e+06
Com_4142_neg	Pectolinarin	C29 H34 O15	622.19	5.575	621.185	No results	No results	Full match	2.02305e+06	2.58543e+06	3.21798e+06	6.37594e+06	8.55828e+06	4.42322e+06	2.87595e+06	3.06657e+06	3.22828e+06
Com_4156_neg	5'-Adenylic acid	C10 H14 N5 O7 P	347.063	1.753	346.056	No results	No results	Full match	6.09792e+06	5.21472e+06	3.05612e+06	2.12815e+06	8.48479e+06	5.44952e+06	4.64813e+06	3.24067e+06	2.8113e+06
Com_4159_neg	2-Isopropylmalic acid	C7 H12 O5	176.069	5.437	175.061	No results	No results	Full match	849270	1.09224e+06	763652	5.12667e+06	8.46096e+06	6.11502e+06	3.78265e+06	3.25894e+06	3.1476e+06
Com_4213_neg	Toosendanin	C30 H38 O11	574.242	5.437	573.234	No results	No results	Full match	4.14277e+06	7.13584e+06	1.62015e+06	4.26263e+06	4.30091e+06	2.56027e+06	5.03755e+06	4.0431e+06	4.43975e+06
Com_4219_neg	3-Methyladipic acid	C7 H12 O4	160.074	5.422	159.066	No results	No results	Full match	4.25528e+06	4.54914e+06	4.67942e+06	6.87739e+06	5.19344e+06	3.9583e+06	4.64398e+06	4.30225e+06	5.44523e+06
Com_4227_neg	Sinigrin	C10 H16 K N O9 S2	396.992	5.475	395.985	No results	No results	Full match	490992	747034	785343	687029	804546	6.90708e+06	1.38143e+06	951874	1.26138e+06
Com_4266_neg	N-Caffeoylagmatine	C14 H20 N4 O3	292.152	5.692	291.145	No results	No results	Full match	2.75413e+06	4.83765e+06	5.66173e+06	1.47054e+06	1.01359e+06	995215	2.61489e+06	2.45335e+06	3.24469e+06
Com_4293_neg	N-Methylthreonine	C5 H11 N O3	133.074	1.289	132.067	No results	Full match	Full match	4.62557e+06	6.73238e+06	4.44814e+06	4.43025e+06	5.54954e+06	3.82905e+06	6.47783e+06	4.57376e+06	4.51489e+06
Com_4414_neg	Eriodictyol	C15 H12 O6	288.064	5.607	287.056	No results	No results	Full match	505803	705593	887678	432778	2.34669e+06	6.33435e+06	1.2976e+06	1.26217e+06	1.52631e+06
Com_4467_neg	Trigoneoside Xb	C45 H76 O19	902.489	9.023	901.483	Invalid mass	No results	No match	2.55225e+06	6.32943e+06	736374	2.04038e+06	1.6046e+06	3.27441e+06	3.34288e+06	2.76989e+06	2.49129e+06
Com_4475_neg	Rosavin	C20 H28 O10	428.169	6.331	427.162	No results	No results	Full match	1.35986e+06	5.36425e+06	3.36505e+06	1.21101e+06	6.0291e+06	6.14228e+06	4.25967e+06	3.68225e+06	4.39116e+06
Com_4483_neg	Acetylharpagide	C17 H26 O11	406.148	4.835	405.14	No results	No results	Full match	3.81636e+06	6.28846e+06	2.3501e+06	5.96464e+06	6.37851e+06	5.24717e+06	5.12115e+06	5.1537e+06	5.22194e+06
Com_4568_neg	Epimedin A	C39 H50 O20	838.292	5.354	837.286	No results	No results	Full match	1.98423e+06	6.06118e+06	2.62772e+06	484757	783379	1.28811e+06	2.97264e+06	2.05006e+06	1.9414e+06
Com_4572_neg	Sibiricose A5	C22 H30 O14	518.163	5.272	517.155	No results	No results	Full match	1.47319e+06	6.05289e+06	1.52583e+06	1.57441e+06	2.63676e+06	3.93639e+06	3.61063e+06	3.70198e+06	5.68628e+06
Com_4622_neg	Miyabenol C	C42 H32 O9	680.203	1.296	679.196	No results	No results	Full match	4.27297e+06	4.69047e+06	1.83167e+06	4.52033e+06	6.88229e+06	2.20609e+06	4.80055e+06	3.71557e+06	3.58244e+06
Com_4640_neg	Pterosin B	C14 H18 O2	218.131	5.681	217.124	No results	No results	Full match	2.79762e+06	4.53461e+06	1.20501e+06	5.66439e+06	4.0137e+06	3.43672e+06	3.8563e+06	2.75322e+06	3.2437e+06
Com_4721_neg	Ligustroflavone	C33 H40 O18	724.221	5.356	723.213	No results	No results	Full match	422721	521035	554034	5.49204e+06	5.51025e+06	2.75719e+06	2.60072e+06	2.28663e+06	1.92937e+06
Com_4777_neg	Nodakenetin	C14 H14 O4	246.089	5.133	245.082	No results	No results	Full match	5.26917e+06	5.57322e+06	2.76076e+06	1.91753e+06	3.09432e+06	1.90255e+06	3.31463e+06	4.08304e+06	3.46633e+06
Com_4785_neg	Aurantio-obtusin	C17 H14 O7	330.074	4.854	329.067	No results	No results	Full match	5.27745e+06	332407	355185	2.54737e+06	404723	851373	1.39847e+06	1.29858e+06	1.83693e+06
Com_4817_neg	Lancerin	C19 H18 O10	406.09	5.137	405.082	No results	No results	Full match	1.56322e+06	5.48963e+06	1.5209e+06	1.02949e+06	429282	583098	1.21706e+06	1.45633e+06	1.49385e+06
Com_4961_neg	Maltitol	C12 H24 O11	344.132	1.897	343.125	No results	No results	Full match	1.85643e+06	3.19605e+06	3.40108e+06	2.76103e+06	3.71133e+06	5.03214e+06	3.39458e+06	3.20723e+06	3.35803e+06
Com_5136_neg	N2-Methylguanosine	C11 H15 N5 O5	297.106	1.348	296.1	No results	No results	Full match	4.103e+06	2.47277e+06	3.81318e+06	3.26487e+06	3.71096e+06	4.61709e+06	2.50388e+06	3.5895e+06	3.21919e+06
Com_5204_neg	Hastatoside	C17 H24 O11	404.131	4.963	403.125	No results	No results	Full match	1.15479e+06	2.06239e+06	2.06096e+06	4.42323e+06	5.32436e+06	4.11925e+06	1.83192e+06	1.86501e+06	2.10194e+06
Com_5289_neg	DGDG (18:0/18:3)	C51 H90 O15	988.636	10.672	987.629	No results	Invalid mass	No results	3.79982e+06	3.69852e+06	2.21062e+06	4.25316e+06	4.71192e+06	1.2645e+06	3.13158e+06	3.32222e+06	4.12305e+06
Com_5344_neg	N-Acetyl-Dl-glutamic acid	C7 H11 N O5	189.064	1.923	188.056	No results	No results	Full match	1.48662e+06	4.30737e+06	2.001e+06	3.28164e+06	2.2507e+06	3.12435e+06	2.70447e+06	2.33113e+06	2.19682e+06
Com_5441_neg	Eupalinolide A	C24 H30 O9	462.189	5.484	461.182	No results	No results	Full match	3.9199e+06	3.17185e+06	1.60725e+06	489011	572657	503596	498346	470208	541343
Com_5482_neg	Spinosin	C28 H32 O15	608.174	5.71	607.167	No results	No results	Full match	359569	506099	628981	293730	364815	3.9231e+06	723138	602648	694145
Com_5483_neg	FAHFA (18:2/2:0)	C20 H34 O4	338.246	10.19	337.238	No results	Full match	Full match	346965	2.20975e+06	109692	167216	4.66211e+06	3.72729e+06	1.22499e+06	1.25166e+06	1.17053e+06
Com_5540_neg	Prostaglandin F3α	C20 H32 O5	398.228	6.326	397.221	Invalid mass	No results	No results	581577	1.52232e+06	398817	621208	3.68212e+06	3.82712e+06	2.03756e+06	1.37859e+06	1.59509e+06
Com_5656_neg	Sibiricose A6	C23 H32 O15	548.173	5.353	547.166	No results	No results	Full match	1.36314e+06	778639	519022	3.57483e+06	2.97565e+06	1.59167e+06	835103	913239	1.29677e+06
Com_5690_neg	D(+)-Melezitose O-rhamnoside	C24 H42 O20	650.225	6.507	649.218	No results	No results	Full match	250988	777480	1.22142e+06	661944	1.07691e+06	3.56376e+06	973744	1.08299e+06	1.09541e+06
Com_5711_neg	L-Methionine sulfone	C5 H11 N O4 S	181.041	1.339	180.034	No results	No results	Full match	1.4483e+06	1.25503e+06	1.53156e+06	3.50764e+06	1.97878e+06	2.31678e+06	2.08158e+06	2.37117e+06	2.36706e+06
Com_5740_neg	Pomolic acid beta-D-glucopyranosyl ester	C36 H58 O9	634.409	9.213	633.401	No results	No results	Full match	1.02507e+06	3.57196e+06	1.06042e+06	282387	462821	329655	1.34057e+06	1.11027e+06	1.38571e+06
Com_5835_neg	Flavin Adenine Dinucleotide	C27 H33 N9 O15 P2	785.159	5.146	784.152	No results	No results	Full match	2.62222e+06	648920	2.7724e+06	467793	620388	2.4619e+06	1.76086e+06	1.89692e+06	2.16389e+06
Com_5887_neg	L-Argininosuccinate	C10 H18 N4 O6	290.122	1.281	289.115	No results	No results	Full match	3.1804e+06	1.07973e+06	2.48162e+06	743554	992102	1.04231e+06	1.55138e+06	853889	1.31031e+06
Com_6016_neg	MGDG (16:0/18:2)	C43 H78 O10	800.568	11.159	799.56	No results	Invalid mass	No results	2.97285e+06	1.97581e+06	1.73542e+06	2.73975e+06	3.35427e+06	1.0477e+06	2.94226e+06	2.54919e+06	3.0554e+06
Com_6035_neg	Methyl linoleate	C19 H34 O2	294.256	8.904	293.249	No results	No results	Full match	267775	2.90323e+06	1.37707e+06	546384	3.2546e+06	3.01861e+06	1.54473e+06	1.8591e+06	1.72003e+06
Com_6046_neg	Cyanin chloride	C27 H31 Cl O16	646.13	4.974	645.122	No results	No results	Full match	2.93733e+06	2.26956e+06	623801	1.57545e+06	1.60796e+06	604496	1.16757e+06	1.51125e+06	1.37302e+06
Com_6055_neg	Glibenclamide	C23 H28 Cl N3 O5 S	493.146	5.417	492.139	No results	No results	Full match	254751	268143	619687	1.64531e+06	3.5562e+06	1.1097e+06	923100	1.27304e+06	715823
Com_6062_neg	14-Methylhexadecanoic Acid	C17 H34 O2	270.256	9.222	269.248	No results	No results	Full match	600153	3.06657e+06	689654	306734	2.03784e+06	1.48414e+06	1.45947e+06	1.37093e+06	1.29938e+06
Com_6092_neg	(±)9-HpODE	C18 H32 O4	294.219	6.717	293.212	Invalid mass	No results	No match	1.25204e+06	2.09635e+06	400645	607162	3.51369e+06	2.07944e+06	1.45854e+06	1.5909e+06	1.79403e+06
Com_6177_neg	Methyl jasmonate	C13 H20 O3	224.141	5.423	205.124	No results	No results	Full match	1.53135e+06	2.92057e+06	1.39207e+06	2.51154e+06	2.72462e+06	2.01647e+06	2.14987e+06	1.72816e+06	1.85014e+06
Com_6271_neg	PE (18:3/18:3)	C41 H70 N O8 P	735.486	10.191	734.479	No results	Full match	No results	1.11014e+06	2.79474e+06	652826	1.28972e+06	515466	648291	1.12232e+06	1.05499e+06	862651
Com_6386_neg	Benzoylpaeoniflorin	C30 H32 O12	584.187	5.448	583.18	No results	No results	Full match	2.38768e+06	1.23506e+06	439480	2.55311e+06	1.14409e+06	444559	1.3445e+06	1.51347e+06	1.08382e+06
Com_6419_neg	N6-Succinyl Adenosine	C14 H17 N5 O8	383.107	5.041	382.1	No results	No results	Full match	298325	1.30847e+06	1.00067e+06	2.50939e+06	2.46709e+06	1.04339e+06	1.55115e+06	1.53231e+06	1.26484e+06
Com_6451_neg	HexCer-AP (t22:1/12:1)	C40 H75 N O10	729.542	10.75	728.534	No results	Full match	No results	391106	1.86236e+06	715818	471912	2.95991e+06	2.13954e+06	1.3361e+06	1.28409e+06	1.31519e+06
Com_6629_neg	Pentadecanoic Acid	C15 H30 O2	288.23	6.404	287.223	Invalid mass	No results	No results	760533	1.48921e+06	1.03699e+06	2.24356e+06	2.03581e+06	739967	1.22752e+06	1.04235e+06	1.33166e+06
Com_6632_neg	LysoPC 15:0	C23 H48 N O7 P	481.316	9.299	480.309	No results	No results	Full match	750610	1.87362e+06	1.88266e+06	682077	972847	940905	1.22692e+06	959435	1.14788e+06
Com_6720_neg	Prim-O-glucosylcimifugin	C22 H28 O11	468.165	5.464	467.158	No results	No results	Full match	1.59977e+06	1.67436e+06	1.38317e+06	681664	465119	2.14927e+06	1.1967e+06	1.26367e+06	1.23741e+06
Com_6732_neg	Brassinolide	C28 H48 O6	480.345	9.708	479.338	No results	No results	Full match	78800.4	216282	1.77907e+06	92895.6	144025	195407	438976	311334	358399
Com_6797_neg	trans-Zeatin-riboside	C15 H21 N5 O5	351.153	4.819	350.146	No results	No results	Full match	339738	1.24416e+06	1.22063e+06	1.86318e+06	2.45177e+06	1.90173e+06	1.5036e+06	1.10709e+06	1.35697e+06
Com_7346_neg	Ginsenoside F1	C36 H62 O9	638.441	10.703	637.433	No results	No results	Full match	93652.9	1.57468e+06	456119	75739.3	326021	508331	566950	596387	453677
Com_7438_neg	Timosaponin BII	C45 H76 O19	920.498	8.951	919.491	No results	No results	Full match	335772	1.48983e+06	214034	286052	564159	1.09284e+06	913219	629963	839390
Com_7470_neg	LPC 18:1	C26 H52 N O7 P	567.353	9.481	566.345	No results	Invalid mass	No results	290088	1.45486e+06	1.17235e+06	309755	100943	435863	298946	426146	406237
Com_7573_neg	ADP-ribose	C15 H23 N5 O14 P2	559.072	4.886	558.065	No results	No results	Full match	553621	317997	179026	1.0015e+06	1.57261e+06	738749	659286	366599	534156
Com_7654_neg	Neonuezhenide	C31 H42 O18	702.24	5.784	701.232	No results	No results	Full match	1.22793e+06	545564	936584	261810	331908	356128	438596	319231	459595
Com_7773_neg	Riboflavin-5'-monophosphate	C17 H21 N4 O9 P	456.104	5.103	455.097	No results	No results	Full match	1.13324e+06	672857	600393	595187	646897	665097	644513	594111	599441
Com_7845_neg	D-Mannose 6-phosphate	C6 H13 O9 P	260.03	0.526	241.012	No results	No results	Full match	492414	778094	446270	613842	1.01581e+06	387184	537264	794999	1.10767e+06
Com_7847_neg	Pseudoginsenoside-RT5	C36 H62 O10	654.436	10.73	653.428	No results	No results	Full match	85446.9	1.13147e+06	79039.2	93009.1	189705	196275	230257	171564	274377
Com_8564_neg	Casticin	C19 H18 O8	374.1	1.254	373.092	No results	No results	Full match	521084	262012	259220	450516	242197	311848	291076	165669	256477
Com_72_neg	Quercetin-3-O-beta-glucopyranosyl-6'-acetate	C23 H22 O13	506.106	5.598	505.098	No results	Full match	No results	1.01034e+09	1.39626e+09	1.25027e+09	6.60856e+07	4.90236e+07	3.32839e+07	7.46843e+08	7.35782e+08	7.31308e+08
Com_103_neg	myricetin 3-O-beta-D-galactopyranoside	C21 H20 O13	480.09	5.393	479.083	Full match	No results	Full match	9.00791e+08	1.62877e+08	5.26317e+08	1.31353e+08	6.37706e+07	2.29011e+08	3.70049e+08	3.32547e+08	3.71406e+08
Com_1035_neg	Methyl gallate	C8 H8 O5	184.037	5.335	183.03	No results	Full match	Full match	4.18697e+07	5.60164e+07	4.9399e+07	1.95361e+07	1.87199e+07	1.77781e+07	1.76718e+07	3.14896e+07	3.53503e+07
Com_400_neg	6''-o-acetylgenistin	C23 H22 O11	474.116	5.711	473.111	No results	No results	Full match	1.25624e+08	1.06338e+08	1.70976e+08	7.25336e+06	8.38027e+06	6.71107e+06	9.17954e+07	7.82801e+07	9.64548e+07
Com_626_neg	Dihydrothymine	C5 H8 N2 O2	128.059	1.279	127.051	No results	No results	Full match	4.0772e+07	5.67178e+07	9.55552e+07	1.03864e+08	1.57381e+07	4.6587e+07	6.32488e+07	6.88995e+07	6.27785e+07
Com_992_neg	di-C,C-pentosyl-luteolin	C25 H26 O14	550.132	5.651	549.124	No results	No results	Full match	4.49891e+07	2.61573e+07	5.22189e+07	9.78108e+06	1.46227e+07	1.66441e+07	3.89753e+07	3.31617e+07	2.89913e+07
Com_96_neg	Procyanidin B2	C30 H26 O12	578.142	4.987	577.135	No results	Full match	Full match	9.01875e+08	1.0667e+09	5.9827e+08	7.49029e+08	4.71186e+08	4.04222e+08	6.74497e+08	6.61985e+08	6.4239e+08
Com_135_neg	Ferulic acid O-hexoside	C16 H20 O9	356.111	5.269	355.103	No results	No results	Full match	1.46174e+07	3.99309e+07	1.12657e+07	2.90755e+08	8.03739e+08	5.96469e+08	1.8576e+08	1.84005e+08	1.95738e+08
Com_105_neg	Ursolic acid	C30 H48 O3	456.36	9.252	455.353	Full match	No results	Full match	3.63529e+08	6.70287e+08	7.34658e+08	3.90067e+07	9.65192e+07	5.66621e+07	3.86967e+08	2.70951e+08	3.46318e+08
Com_978_neg	Tricin 5-O-hexosyl-O-hexoside	C29 H34 O17	654.181	5.572	653.174	No results	No results	Full match	490875	1.1815e+06	972460	2.53336e+07	4.43091e+07	6.35848e+07	1.64419e+07	1.51776e+07	1.56654e+07
Com_1123_neg	Cytidine	C9 H13 N3 O5	243.087	1.294	242.08	Invalid mass	No results	No results	1.35505e+07	3.87594e+06	4.9339e+06	5.02934e+07	2.98798e+07	5.32635e+07	2.35031e+07	2.49835e+07	2.48475e+07
Com_1143_neg	2-(acetylamino)-3-[4-(acetylamino)phenyl]acrylic acid	C13 H14 N2 O4	262.095	5.437	261.088	Full match	No results	No results	8.86228e+06	2.31228e+07	4.35706e+07	8.90199e+06	1.85455e+07	9.75965e+06	2.0615e+07	1.81264e+07	1.13991e+07
Com_656_neg	2-Hydroxy-2-methyl-3-buten-1-yl beta-D-glucopyranoside	C11 H20 O7	264.121	4.899	263.114	Full match	No results	No results	2.65189e+07	2.37923e+07	4.15342e+07	6.07158e+07	1.0631e+08	1.07326e+08	5.71481e+07	5.43411e+07	5.49008e+07
Com_392_neg	Gluconolactone	C6 H10 O6	178.048	1.365	177.04	No results	No results	Full match	1.60401e+08	1.26302e+08	1.21105e+08	1.70156e+08	2.50709e+08	1.51529e+08	1.92461e+08	1.35521e+08	2.08109e+08
Com_553_neg	Morin Hydrate	C15 H12 O8	320.053	5.352	319.046	No results	No results	Full match	1.32979e+08	1.06509e+08	7.94755e+07	1.80664e+07	6.5026e+06	2.4423e+07	5.59869e+07	5.84499e+07	5.68525e+07
Com_66_neg	Plantagoside	C21 H22 O12	466.111	5.146	465.103	No results	No results	Full match	1.5877e+09	6.20575e+08	6.70926e+08	1.10762e+09	9.88496e+08	1.09466e+09	1.03951e+09	9.80133e+08	1.06632e+09
Com_1688_neg	13(S)-HOTrE	C18 H30 O3	294.219	7.456	293.212	Full match	No results	Full match	2.79247e+07	3.13361e+07	1.19789e+07	1.09674e+07	3.01074e+07	2.22351e+07	2.0409e+07	1.93527e+07	2.08502e+07
Com_2139_neg	Quercetin 3-O-sophoroside	C27 H30 O17	626.151	5.404	625.145	No results	No results	Full match	3.45635e+06	2.26105e+07	9.70956e+06	3.50249e+06	6.74486e+06	1.10244e+07	9.82086e+06	1.13253e+07	1.15565e+07
Com_203_neg	1-O-b-D-glucopyranosyl sinapate	C17 H22 O10	386.121	5.363	385.114	No results	No results	Full match	9.36529e+07	3.74653e+08	1.95512e+08	3.83709e+08	5.73873e+08	2.73332e+08	2.7864e+08	2.75706e+08	3.03519e+08
Com_1512_neg	Irisolidone 7-O-beta-d-glucoside	C23 H24 O11	476.133	5.571	475.127	No results	No results	Full match	1.0768e+07	1.56463e+07	2.91333e+07	4.59732e+06	3.92869e+06	9.52764e+06	1.37865e+07	1.43061e+07	1.44648e+07
Com_131_neg	Caffeic acid O-glucoside	C15 H18 O9	342.095	5.26	341.088	No results	No results	Full match	1.75007e+08	5.37257e+08	2.72129e+08	3.77616e+08	4.89772e+08	7.02946e+08	3.99912e+08	3.7115e+08	4.13483e+08
Com_297_neg	8-Epiloganic acid	C16 H24 O10	376.137	5.095	375.13	No results	No results	Full match	2.42445e+06	4.30571e+06	4.076e+06	1.30057e+08	2.81364e+08	3.00004e+08	9.82075e+07	9.52826e+07	1.01422e+08
Com_54_neg	Astilbin	C21 H22 O11	450.115	5.129	449.109	No results	No results	Full match	1.96217e+09	6.68888e+08	8.72254e+08	8.96066e+08	7.75646e+08	1.05462e+09	1.03357e+09	1.07066e+09	1.00635e+09
Com_2432_neg	Eriodictyol O-malonylhexoside	C24 H24 O14	536.117	5.587	535.109	No results	No results	Full match	8.57039e+06	1.7959e+07	1.52577e+07	2.2383e+06	3.05068e+06	4.64726e+06	9.02873e+06	9.12818e+06	8.15289e+06
Com_1024_neg	4-p-Coumaroylquinic acid	C16 H18 O8	338.101	5.347	337.093	No results	No results	Full match	1.07154e+07	6.18694e+07	4.49003e+07	4.07545e+07	4.17209e+07	2.63217e+07	4.00666e+07	4.02119e+07	4.01146e+07
Com_2055_neg	Schisantherin E	C30 H34 O9	538.221	5.575	537.213	No results	No results	Full match	1.6239e+07	2.3846e+07	1.63553e+07	3.7198e+06	9.03943e+06	3.71398e+06	4.95779e+06	1.06265e+07	8.78106e+06
Com_3132_neg	Picramnioside F	C33 H34 O15	670.191	5.971	669.183	No results	No results	Full match	7.47911e+06	1.22066e+07	9.94432e+06	1.02614e+06	579776	396271	4.64712e+06	5.78254e+06	4.97777e+06
Com_1940_neg	Ixoside	C16 H20 O11	388.101	5.292	387.094	No results	No results	Full match	9.07316e+06	9.07936e+06	7.66783e+06	2.51015e+07	2.23376e+07	2.21144e+07	1.41788e+07	1.41967e+07	1.47181e+07
Com_465_neg	Bilobalide	C15 H18 O8	326.1	5.286	325.093	No results	Full match	Full match	5.99998e+07	1.10494e+08	1.37972e+08	1.26408e+08	9.72348e+07	8.56267e+07	1.18113e+08	1.06548e+08	1.2001e+08
Com_2473_neg	Schisantherin B	C28 H34 O9	514.218	6.101	513.211	No results	No results	Full match	2.34032e+06	5.67085e+06	1.48665e+07	1.01343e+07	7.4057e+06	7.62781e+06	7.60267e+06	5.47795e+06	8.24184e+06
Com_997_neg	Hydroxytyrosol	C8 H10 O3	154.063	5.251	153.056	No results	No results	Full match	1.13382e+07	3.76063e+07	3.44538e+07	2.46595e+07	3.08601e+07	4.32655e+07	5.92953e+07	5.68872e+07	6.25218e+07
Com_1421_neg	Betulonic acid	C30 H46 O3	454.345	9.211	453.337	No results	No results	Full match	1.20571e+07	3.9314e+07	9.91519e+06	1.18982e+06	3.13265e+06	2.21356e+06	1.08536e+07	1.24808e+07	9.89396e+06
Com_2232_neg	Scutellarein	C15 H10 O6	286.048	5.139	285.04	No results	No results	Full match	2.01284e+07	5.41303e+06	4.83412e+06	1.78635e+07	6.9249e+06	8.82951e+06	1.04745e+07	9.36427e+06	1.41446e+07
Com_4126_neg	Polygalaxanthone III	C25 H28 O15	568.143	5.438	567.136	No results	No results	Full match	995373	7.45085e+06	2.30996e+06	625282	676283	710265	2.52787e+06	1.71494e+06	1.86545e+06
Com_623_neg	3-O-p-coumaroyl shikimic acid O-hexoside	C22 H26 O12	482.142	4.956	481.135	No results	No results	Full match	1.18325e+07	2.38866e+07	4.20882e+07	5.14124e+06	2.91634e+07	1.15257e+08	3.19598e+07	3.49338e+07	3.02589e+07
Com_3135_neg	Tricin 4'-O-(beta-guaiacylglyceryl) ether 5-O-hexoside	C33 H36 O16	688.202	5.735	687.195	No results	No results	Full match	3.2987e+06	3.34626e+06	9.92733e+06	321299	404653	456949	3.48924e+06	3.14277e+06	2.4657e+06
Com_3777_neg	C-pentosyl-apeignin O-feruloylhexoside	C36 H36 O17	740.197	4.957	739.189	No results	No results	Full match	3.35132e+06	8.8747e+06	4.68817e+06	3.90445e+06	4.1084e+06	3.80623e+06	4.35187e+06	4.97177e+06	4.21013e+06
Com_2590_neg	Timosaponin A3	C39 H64 O13	740.436	9.364	739.429	No results	No results	Full match	3.42431e+06	1.70387e+07	2.12337e+06	2.18958e+06	3.6547e+06	4.88222e+06	4.83399e+06	4.38149e+06	6.03297e+06
Com_2237_neg	Maltopentaose	C30 H52 O26	828.276	1.403	827.269	No results	No results	Full match	1.42909e+07	1.1893e+07	1.71199e+07	7.66128e+06	5.75323e+06	1.33619e+07	7.2966e+06	7.45401e+06	1.10534e+07
Com_2316_neg	Coniferin	C16 H22 O8	342.131	5.722	341.124	No results	No results	Full match	2.80907e+06	1.54625e+07	1.21328e+07	4.83189e+06	1.17317e+07	1.96657e+07	9.059e+06	1.26985e+07	6.57559e+06
Com_280_neg	(20R)Ginsenoside Rh2	C36 H62 O8	622.445	9.077	621.438	No results	No results	Full match	2.48052e+08	1.10574e+08	2.22481e+08	2.67462e+08	7.65657e+07	3.14779e+08	2.65271e+08	2.87313e+08	2.53045e+08
Com_2339_neg	9-HpOTrE	C18 H30 O4	310.214	6.797	309.207	No results	No results	Full match	1.40973e+07	1.98983e+07	5.16575e+06	4.43803e+06	1.39226e+07	1.15706e+07	7.29392e+06	7.09366e+06	7.86112e+06
Com_3632_neg	(-)-epigallocatechin	C15 H14 O7	306.074	5.064	305.067	No results	No results	Full match	5.157e+06	4.96271e+06	7.69087e+06	3.52258e+06	2.65715e+06	2.07183e+06	5.03474e+06	4.51831e+06	3.69901e+06
Com_6674_neg	Polyphyllin VI	C39 H62 O13	738.42	8.975	737.413	No results	No results	Full match	1.26335e+06	1.70296e+06	421334	1.4141e+06	1.39182e+06	1.31296e+06	1.98545e+06	2.07154e+06	1.68662e+06
Com_262_neg	7-O-Ethylmorroniside	C19 H30 O11	434.179	5.601	433.171	No results	No results	Full match	1.94013e+07	1.29038e+08	2.89774e+08	7.60179e+06	2.9384e+07	9.94564e+07	1.07001e+08	8.83186e+07	1.11139e+08
Com_426_neg	D-Glucuronic acid	C6 H10 O7	194.043	1.34	193.035	No results	No results	Full match	6.9162e+07	8.06282e+07	4.23272e+07	1.86478e+08	2.13751e+08	1.88318e+08	1.04426e+08	8.83461e+07	1.26223e+08
Com_823_neg	Esculin	C15 H16 O9	340.079	5.143	339.072	No results	No results	Full match	1.04148e+07	1.09409e+07	3.85967e+06	7.74057e+07	9.10038e+07	5.66887e+07	2.64414e+07	2.40376e+07	4.44556e+07
Com_2926_neg	Harpagide	C15 H24 O10	364.137	4.833	363.13	No results	No results	Full match	3.07087e+06	4.91623e+06	4.79301e+06	1.33148e+07	1.16327e+07	1.23875e+07	7.13777e+06	7.25773e+06	7.7801e+06
Com_4507_neg	Irisflorentin	C20 H18 O8	386.1	6.155	385.093	No results	No results	Full match	472090	6.20985e+06	665141	644313	1.05788e+06	1.12419e+06	943285	1.01565e+06	1.05747e+06
Com_4913_neg	Tenuifolin	C36 H56 O12	680.38	5.854	679.373	No results	No results	Full match	737286	5.2601e+06	1.47136e+06	834970	621227	965928	2.04584e+06	1.66636e+06	1.7693e+06
Com_5258_neg	(+)-Dihydrojasmonic acid	C12 H20 O3	212.141	6.338	211.134	No results	No results	Full match	4.04978e+06	4.45555e+06	727156	1.41667e+06	1.89846e+06	1.51406e+06	2.18945e+06	2.34471e+06	2.44871e+06
Com_523_neg	Glucosamine	C6 H13 N O5	179.079	1.283	178.072	No results	No results	Full match	9.78806e+07	3.74501e+07	9.8112e+07	1.43852e+08	1.2708e+08	1.4508e+08	9.0363e+07	1.03907e+08	1.07259e+08
Com_248_neg	Aucubin	C15 H22 O9	346.126	5.018	345.119	No results	No results	Full match	1.13255e+07	1.91543e+07	1.61919e+07	1.93506e+08	3.95138e+08	3.61753e+08	1.51704e+08	1.37256e+08	1.4087e+08
Com_2350_neg	Androsin	C15 H20 O8	328.116	5.084	327.108	No results	No results	Full match	6.24667e+06	1.97781e+07	9.71433e+06	8.27466e+06	1.07845e+07	1.18331e+07	1.26365e+07	1.12214e+07	1.20143e+07
Com_1361_neg	Isorhamnetin	C16 H12 O7	316.058	5.144	315.051	No results	No results	Full match	3.9705e+07	1.15438e+07	1.60396e+07	1.4448e+07	9.85974e+06	1.46897e+07	2.24054e+07	1.6869e+07	2.0973e+07
Com_4620_neg	Sibirioside A	C21 H28 O12	472.16	5.319	471.153	No results	No results	Full match	429044	1.6923e+06	2.0789e+06	5.75086e+06	445146	2.02215e+06	1.59076e+06	2.44196e+06	2.16275e+06
Com_7104_neg	Ginsenoside-Ro	C48 H76 O19	956.499	5.853	955.492	No results	No results	Full match	493878	1.81546e+06	185384	216877	135556	176978	235529	164478	151451
Com_5712_neg	UDP	C9 H14 N2 O12 P2	404.003	1.184	402.996	No results	No results	Full match	3.45737e+06	1.30678e+06	1.0747e+06	2.31672e+06	591396	772640	1.31912e+06	1.18657e+06	1.49328e+06
Com_449_neg	7-O-Methylmangiferin	C20 H20 O11	436.101	5.155	435.093	No results	No results	Full match	1.19327e+08	4.76952e+07	4.49662e+07	1.52217e+08	1.65713e+08	1.72572e+08	1.1077e+08	9.58899e+07	1.06262e+08
