# Supplementary material for: Transcriptomic and Metabolomic Profiling Reveals the Variations in Carbohydrate Metabolism between Two Blueberry Cultivars
Source: Int J Mol Sci. 2023 Dec 25;25(1):293. doi: 10.3390/ijms25010293 (PMC10778917; doi:10.3390/ijms25010293)
Supplement: Supplementary file 1 [file ijms-25-00293-s001.zip › Supplementary Table S5.xlsx]

## Sheet: Sheet1
Genes	Forward primers	Reverse primers	Product Length
gene-Vadar_013797 (HXK)	AGAAGTGGTGGTGGTGGTAGC	GATGAAGCGATTAAGCCTGATTGC	207bp
gene-Vadar_014801 (FRK)	GATACGACTGGTGCTGGTGACT	GGCTCCTTTCTTGGTGGTTGTG	150bp
gene-Vadar_024352 (FOS)	GGAAGTGGAGAAGTTGCGATTGAA	CCTGTGTAGCCGAGCCTATGTT	98bp
gene-Vadar_028362 (Gluc)	GCAATGTCGCCGCCTACTAC	AGAGGATTGAGGTGAAGGACTGAT	246bp
gene-Vadar_022634 (GCase)	GTGAAGCAGTTCGCAAGTCCTT	CAGCATGAGTTCCAGCAACAAGA	114bp
gene-Vadar_007558 (EGase)	CAGGTGGACTATGTGCTAGGAGAC	GGCAACAATGGACGGTAGAGATG	117bp
gene-Vadar_011517 (SPS)	TCGGATGGAGTGGAAGATGAAGAG	GTGAACGCTTGTGGCAGGAG	93bp
gene-Vadar_009211 (SUS)	GCCATACAGCCTTCACACTTCC	ACCGATCACTCAATGTTCCAATGT	219bp
gene-Vadar_018927 (PGM)	CACTTGTTGTCTCTGGCGATGG	CTTGCTGTCAGTATGAATGCTCCT	202bp
novel.1438 (TPS)	GCAGGAGCCATCGGAGGTAAT	CCAACGCAAGACATTTCTCAATCG	137bp
gene-Vadar_008473 (GBSS)	TTGTTGGAGCGGAGGTTGGT	TGGTCATATCGTGGTGAGACTGTC	124bp
gene-Vadar_011365 (BAM)	TGGAAGACAGGAGGAACGATAAGT	CCACCAAGCGTCAACCATCAC	212bp
gene-Vadar_013797 (HK)	AGAAGTGGTGGTGGTGGTAGC	GATGAAGCGATTAAGCCTGATTGC	207bp
gene-Vadar_004414 (AEP)	TCCTCCAACCTACCTCCATTGC	GTTGACACCTCCATTGCTCTTCC	151bp
gene-Vadar_028113 (FBPase)	ACCACCACCACCACCAATCTC	ATCGTCAACTCGGCGTCTATGT	182bp
gene-Vadar_001766 (PFK)	AATGGCGTTGGTGTTGTCAAGTTA	ACATCTCGGCTGGCAAGAGTG	80bp
gene-Vadar_026543 (TPI)	ATGTGGCTGTTCGTTATTGGCTAA	AGGAAGCACCACCAACAAGGA	153bp
novel.798 (G3PDH)	CTATCAGACGGTTCAGAGCACTTC	GTCACGATTCAGAGCAACAAGGA	198bp
gene-Vadar_031813 (PK)	GTGCGGATGGCTTCAGTTCTC	CACAGACATTCCAGCGTCCAAG	135bp
gene-Vadar_033116 (PDC)	GTGATTGCTTGCGTTGGTGATG	GACAGAGACAGAGACAGAGACAGA	200bp
gene-Vadar_016349 (DLD)	TGATGATGCTGAAGGAATCGTGAA	CAAGAACCGCCTCGTGAATGA	113bp
gene-Vadar_021458 (ALDH)	CGAGCATCAGGCGTACACATTG	GGCAACCTTCATCAGGAACATCAT	97bp
gene-Vadar_006809 (ADH)	GCTCAACGATGGCAAGTCAAGA	ATGTGGCACCGAGACCTGTAG	185bp
gene-Vadar_017055 (ADH)	AGGTCTTGCGGCTGCTGAA	TCAACTCCTCCATCGGTCATCTC	180bp
GAPDH	GGTTATCAATGATAGGTTTGGCA	CAGTCCTTGCTTGATGGACC	105bp
